# Supplementary material for: The current status of health literacy among caregivers of lung cancer patients:A cross-sectional survey
Source: PLoS One. 2026 Jul 23;21(7):e0345901. doi: 10.1371/journal.pone.0345901 (PMC13395362; doi:10.1371/journal.pone.0345901)
Supplement: S1 Data — (XLSX) [file pone.0345901.s001.xlsx]

## Sheet: Survey Data
Participant ID	2. Age (Years)	3. Gender	4. Ethnic Group	5. Educational Level	6. Occupation	7. Marital Status	8. Number of Family Members Living with You	9. Monthly Income (CNY)	10. Type of Medical Insurance	13. Self-perceived Overall Health Status in the Past Week?	1.2 Since the 1970s, the number of cancer patients in China has	1.5 Can regular consumption of fresh vegetables and fruits prevent cancer?	1.6 Does regular consumption of contaminated pond water increase cancer risk?	1.7 Does regular consumption of moldy grain increase cancer risk?	2.1 Do you currently smoke (defined as smoking continuously or cumulatively for 6 months or more and having smoked within 30 days before the survey)?	2.1.1 If you smoke, after learning that not smoking can reduce the risk of lung cancer, would you quit or reduce smoking?	2.1.2 If you do not smoke, after learning that secondhand smoke increases the risk of lung cancer, would you mind others smoking near you?	2.2 Do you drink alcohol?	2.2.1 If you drink alcohol, after learning that alcohol consumption increases the risk of various cancers, would you reduce your alcohol intake?	2.2.2 If you do not drink or have quit drinking, after learning that alcohol consumption increases the risk of various cancers, would you advise your relatives and friends to reduce their alcohol intake?	2.3 After learning that eating high-fiber foods (such as vegetables) can prevent colon cancer, would you appropriately increase your intake of high-fiber foods?	2.4 After learning that consuming overheated food, pickled foods, or betel nuts increases the risk of esophageal cancer, colorectal cancer, and gastric cancer, would you reduce your intake of these items?	2.5 After learning that Helicobacter pylori infection (transmitted through oral-oral contact) increases the risk of gastric cancer, would you pay attention to using serving chopsticks when dining out?	2.6 After learning that consuming moldy nuts (e.g., peanuts), dried fruits (e.g., walnuts), and grains (e.g., wheat flour, dried potatoes) increases the risk of liver cancer, would you completely avoid consuming moldy foods?	2.7 After learning that hepatitis B increases the risk of liver cancer, would you support hepatitis B vaccination to prevent hepatitis B infection?	2.8 After learning that estrogen therapy for menopausal syndrome increases the risk of breast cancer, would you still accept it? (For female respondents only)	2.9 After learning that exercise can reduce the risk of cancer, would you increase your exercise level?	3.1 Do you think you have a risk of developing cancer (cancer risk factors include immediate family members with cancer, smoking, alcohol consumption, low-fiber diet, Helicobacter pylori infection, lack of exercise, etc.)?	3.2 If you think you have a cancer risk, would you consider undergoing examination/physical examination/screening?	3.3 Have you had regular physical examinations in the past 5 years?	3.3.1 If yes, what type of physical examination? [Single Choice] *	3.3.1.1 Did the physical examination include cancer screening?	3.3.1.2 If the physical examination did not include cancer screening, would you insist on paying for cancer screening every 3-5 years?	3.3.2 After learning that regular physical examinations help detect precancerous lesions or early-stage cancer, would you regularly undergo physical examinations that include cancer screening?*	3.4 Would you advise your relatives and close friends to undergo cancer screening?	4.1 Generally, only a small number of people have abnormal findings in population physical examinations; if you had abnormal findings in your physical examination, would you promptly seek confirmation at a hospital?	4.1.1 What are the main reasons you would not seek further diagnosis at a hospital?	4.2 If your relative or close friend has abnormal findings in their physical examination, would you advise them to promptly seek confirmation at a hospital?	4.2.1 What are the main reasons you would not advise them to seek confirmation at a hospital?	5.1 Generally, only a small number of people have abnormal findings in population screening; if you were diagnosed with precancerous lesions or cancer, would you receive active treatment?	5.1.1 What are the main reasons you would not receive active treatment?	5.2 If your immediate family member was diagnosed with precancerous lesions or cancer, would you encourage them to receive active treatment?	5.2.1 What are the main reasons you would not encourage your family member to receive active treatment or are unsure?	6.1 Do you think you need to learn more about cancer prevention and treatment knowledge?	6.6 After receiving cancer prevention and treatment knowledge, do you search for related content or verify the authenticity of this knowledge?	6.7 Which type of cancer would you most like to consult about?	1. I regularly pay attention to the latest information about cancer	2. I keep searching until I find information I can understand	3. I look for new ways to obtain cancer-related information
1	<40	Female	Han Chinese	Junior High School	Enterprise Employee/Worker	Married	4	2,101-5,000 CNY/month	Urban and Rural Residents Medical Insurance	Fairly Good	A.more than before	A.Yes	A.Yes	A.Yes	No	(Skipped)	Yes	No	(Skipped)	Yes	Yes	Yes	Yes	Yes	Yes	No	Yes	Unclear	(Skipped)	No	(Skipped)	(Skipped)	(Skipped)	Yes	Yes	Yes	(Skipped)	Yes	(Skipped)	Yes	(Skipped)	Yes	(Skipped)	Yes	No	C.Gastric Cancer	D Strongly Agree	C Agree	C Agree
2	<40	Female	Han Chinese	College/University Degree	Self-employed	Married	4	5,001-8,000 CNY/month	Urban and Rural Residents Medical Insurance	Fairly Good	A.more than before	B.No	A.Yes	A.Yes	No	(Skipped)	Yes	No	(Skipped)	No	Yes	Yes	Yes	Yes	Yes	No	Unclear	Yes	Yes	Yes	B.Self-funded by individual	Yes	(Skipped)	Yes	Yes	Yes	(Skipped)	Yes	(Skipped)	No	C.The treatment may cause pain.	as appropriate	(Skipped)	Unclear	Yes	G.Other〖无〗	C Agree	C Agree	C Agree
3	40-59	Female	Han Chinese	College/University Degree	Retired, Previous Occupation: Enterprise Employee	Married	2	2,101-5,000 CNY/month	Urban Employees Medical Insurance	Fairly Good	A.more than before	A.Yes	A.Yes	A.Yes	No	(Skipped)	Yes	No	(Skipped)	Yes	Yes	Yes	Yes	Yes	Unclear	No	Yes	Unclear	(Skipped)	No	(Skipped)	(Skipped)	(Skipped)	Unclear	Unclear	Yes	(Skipped)	refuse to answer	(Skipped)	Yes	(Skipped)	Yes	(Skipped)	Yes	Yes	A.Lung Cancer	B disagree	C Agree	C Agree
4	≥60	Male	Han Chinese	Illiterate	Farmer/Migrant Worker	Married	3	551-2100 /month	Urban and Rural Residents Medical Insurance	Poor	A.more than before	A.Yes	A.Yes	A.Yes	Yes	Yes	(Skipped)	Yes	Yes	(Skipped)	Yes	Yes	Yes	Yes	Yes	Yes	Yes	Yes	Yes	Yes	A.Company physical examination	Yes	(Skipped)	Yes	Yes	Yes	(Skipped)	Yes	(Skipped)	Yes	(Skipped)	Yes	(Skipped)	Yes	Yes	C.Gastric Cancer	C Agree	B disagree	A Strongly disagree
5	40-59	Female	Han Chinese	Senior High School/Technical Secondary School	Enterprise Employee/Worker	Married	3	2,101-5,000 CNY/month	Urban Employees Medical Insurance	Good	A.more than before	C.Unclear	C.Unclear	C.Unclear	No	(Skipped)	Yes	No	(Skipped)	Yes	Yes	Yes	Yes	Yes	Unclear	Unclear	Yes	Unclear	(Skipped)	Yes	A.Company physical examination	Yes	(Skipped)	Yes	Yes	Yes	(Skipped)	Yes	(Skipped)	Yes	(Skipped)	Yes	(Skipped)	Yes	Yes	G.Other〖不咨询〗	C Agree	C Agree	C Agree
6	40-59	Female	Han Chinese	Junior High School	Unemployed	Married	2	≤550/month	Urban and Rural Residents Medical Insurance	Fairly Poor	D.Unclear	C.Unclear	A.Yes	A.Yes	No	(Skipped)	Yes	No	(Skipped)	Yes	Unclear	Yes	Yes	Yes	Unclear	Unclear	Yes	Unclear	(Skipped)	No	(Skipped)	(Skipped)	(Skipped)	Yes	No	as appropriate	(Skipped)	Yes	(Skipped)	as appropriate	(Skipped)	Yes	(Skipped)	Unclear	as appropriate	A.Lung Cancer	A Strongly disagree	Strongly disagree	D Strongly Agree
7	<40	Male	Han Chinese	Senior High School/Technical Secondary School	freelance work	Married	2	5,001-8,000 CNY/month	Urban and Rural Residents Medical Insurance	Good	D.Unclear	A.Yes	A.Yes	A.Yes	Yes	Yes	(Skipped)	Yes	Yes	(Skipped)	Yes	Yes	Yes	Yes	Yes	(Skipped)	Yes	No	(Skipped)	Yes	B.Self-funded by individual	Unclear	(Skipped)	Yes	Yes	Yes	(Skipped)	Yes	(Skipped)	Yes	(Skipped)	Yes	(Skipped)	Yes	Yes	B.Esophageal Cancer	C Agree	C Agree	C Agree
8	40-59	Female	Han Chinese	Primary School	Unemployed	Married	3	≤550/month	Urban and Rural Residents Medical Insurance	Fairly Good	A.more than before	A.Yes	A.Yes	C.Unclear	No	(Skipped)	Yes	No	(Skipped)	Yes	Yes	Unclear	Yes	Yes	Unclear	Unclear	Yes	Unclear	(Skipped)	No	(Skipped)	(Skipped)	(Skipped)	Unclear	Yes	as appropriate	(Skipped)	Yes	(Skipped)	as appropriate	(Skipped)	as appropriate	(Skipped)	Yes	No	B.Esophageal Cancer	B disagree	B disagree	C Agree
9	≥60	Male	Han Chinese	Senior High School/Technical Secondary School	Unemployed	Married	2	551-2100 /month	Urban and Rural Residents Medical Insurance	Good	A.more than before	C.Unclear	A.Yes	A.Yes	Yes	Yes	(Skipped)	Yes	Yes	(Skipped)	Unclear	Yes	Yes	Yes	Unclear	(Skipped)	Yes	No	(Skipped)	Yes	A.Company physical examination	Yes	(Skipped)	No	Yes	Yes	(Skipped)	Yes	(Skipped)	Yes	(Skipped)	Yes	(Skipped)	No	No	A.Lung Cancer	C Agree	B disagree	B disagree
10	40-59	Male	Han Chinese	College/University Degree	Enterprise Employee/Worker	Married	5	＞8000 /month	Urban Employees Medical Insurance	Good	A.more than before	C.Unclear	A.Yes	A.Yes	Yes	Yes	(Skipped)	Yes	Yes	(Skipped)	Yes	Yes	Yes	Yes	Yes	(Skipped)	Yes	Unclear	(Skipped)	Yes	A.Company physical examination	No	No	Yes	Yes	as appropriate	(Skipped)	Yes	(Skipped)	Yes	(Skipped)	Yes	(Skipped)	Yes	Yes	G.Other〖脑胶质瘤〗	C Agree	C Agree	C Agree
11	40-59	Female	Han Chinese	Primary School	Farmer/Migrant Worker	Married	2	≤550/month	Urban and Rural Residents Medical Insurance	Average	A.more than before	A.Yes	A.Yes	A.Yes	No	(Skipped)	Yes	No	(Skipped)	Yes	Yes	Yes	No	Yes	Yes	Yes	Unclear	No	(Skipped)	No	(Skipped)	(Skipped)	(Skipped)	Unclear	Yes	Yes	(Skipped)	Yes	(Skipped)	Yes	(Skipped)	Yes	(Skipped)	Yes	as appropriate	A.Lung Cancer	C Agree	C Agree	A Strongly disagree
12	≥60	Male	Han Chinese	Senior High School/Technical Secondary School	Farmer/Migrant Worker	Married	2	2,101-5,000 CNY/month	Urban and Rural Residents Medical Insurance	Fairly Good	A.more than before	A.Yes	A.Yes	A.Yes	Yes	Yes	(Skipped)	Yes	Yes	(Skipped)	Yes	Yes	Yes	Yes	Yes	Yes	Yes	Yes	Yes	Yes	B.Self-funded by individual	Yes	(Skipped)	Yes	Yes	Yes	(Skipped)	Yes	(Skipped)	Yes	(Skipped)	Yes	(Skipped)	Yes	Yes	C.Gastric Cancer	B disagree	B disagree	B disagree
13	≥60	Male	Han Chinese	Primary School	Unemployed	Widowed	5	551-2100 /month	Urban and Rural Residents Medical Insurance	Good	A.more than before	A.Yes	A.Yes	A.Yes	Yes	Yes	(Skipped)	Yes	Yes	(Skipped)	Yes	Yes	Yes	Yes	Yes	(Skipped)	Yes	Yes	Yes	Yes	B.Self-funded by individual	Yes	(Skipped)	Yes	Yes	Yes	(Skipped)	Yes	(Skipped)	Yes	(Skipped)	Yes	(Skipped)	Yes	Yes	B.Esophageal Cancer	C Agree	C Agree	C Agree
14	≥60	Female	Han Chinese	Primary School	Farmer/Migrant Worker	Married	2	≤550/month	Urban and Rural Residents Medical Insurance	Fairly Poor	A.more than before	A.Yes	A.Yes	A.Yes	No	(Skipped)	Unclear	No	(Skipped)	No	Unclear	Yes	Unclear	No	Yes	Unclear	No	Yes	Yes	No	(Skipped)	(Skipped)	(Skipped)	Yes	Unclear	Yes	(Skipped)	Yes	(Skipped)	Yes	(Skipped)	Yes	(Skipped)	Unclear	as appropriate	C.Gastric Cancer	A Strongly disagree	Strongly disagree	A Strongly disagree
15	40-59	Female	Han Chinese	College/University Degree	Other	Married	3	2,101-5,000 CNY/month	Urban Employees Medical Insurance	Average	A.more than before	A.Yes	C.Unclear	A.Yes	No	(Skipped)	Yes	No	(Skipped)	Yes	Yes	Yes	Yes	Yes	Yes	No	Yes	Yes	Yes	Yes	B.Self-funded by individual	No	No	Unclear	Unclear	Yes	(Skipped)	Yes	(Skipped)	Yes	(Skipped)	Yes	(Skipped)	Yes	Yes	B.Esophageal Cancer	D Strongly Agree	C Agree	C Agree
16	40-59	Male	Han Chinese	Senior High School/Technical Secondary School	Self-employed	Married	2	5,001-8,000 CNY/month	Urban and Rural Residents Medical Insurance	Average	A.more than before	A.Yes	A.Yes	A.Yes	No	(Skipped)	Yes	Yes	Yes	(Skipped)	Yes	Yes	Yes	Yes	Yes	(Skipped)	Yes	Yes	Yes	Yes	B.Self-funded by individual	No	Yes	Yes	Yes	Yes	(Skipped)	Yes	(Skipped)	Yes	(Skipped)	Yes	(Skipped)	Yes	Yes	A.Lung Cancer	C Agree	C Agree	D Strongly Agree
17	<40	Female	Han Chinese	College/University Degree	freelance work	Married	4	551-2100 /month	Urban Employees Medical Insurance	Average	A.more than before	A.Yes	A.Yes	A.Yes	No	(Skipped)	Yes	Yes	Yes	(Skipped)	Yes	Yes	Yes	Yes	Yes	Yes	No	Yes	Yes	Yes	B.Self-funded by individual	No	Yes	Yes	Yes	Yes	(Skipped)	Yes	(Skipped)	Yes	(Skipped)	Yes	(Skipped)	Yes	Yes	A.Lung Cancer	D Strongly Agree	D Strongly Agree	D Strongly Agree
18	≥60	Female	Han Chinese	Senior High School/Technical Secondary School	Unemployed	Married	3	≤550/month	Urban and Rural Residents Medical Insurance	Poor	A.more than before	A.Yes	A.Yes	A.Yes	Yes	Yes	(Skipped)	Yes	Yes	(Skipped)	Yes	Yes	Yes	Yes	Yes	Yes	Yes	Yes	Yes	Yes	B.Self-funded by individual	Yes	(Skipped)	Yes	Yes	Yes	(Skipped)	Yes	(Skipped)	Yes	(Skipped)	Yes	(Skipped)	Yes	Yes	B.Esophageal Cancer	C Agree	C Agree	C Agree
19	<40	Female	Han Chinese	College/University Degree	freelance work	Unmarried	4	5,001-8,000 CNY/month	Urban Employees Medical Insurance	Average	A.more than before	B.No	A.Yes	A.Yes	No	(Skipped)	Yes	No	(Skipped)	Yes	Yes	Yes	No	Yes	Yes	Yes	Yes	Unclear	(Skipped)	Yes	A.Company physical examination	Yes	(Skipped)	Yes	Yes	Yes	(Skipped)	Yes	(Skipped)	Yes	(Skipped)	Yes	(Skipped)	Yes	Yes	A.Lung Cancer	C Agree	C Agree	C Agree
20	40-59	Female	Han Chinese	Senior High School/Technical Secondary School	retirement	Married	3	551-2100 /month	Urban Employees Medical Insurance	Good	A.more than before	A.Yes	A.Yes	A.Yes	No	(Skipped)	Yes	No	(Skipped)	Yes	Yes	Yes	Yes	Yes	Yes	Yes	Yes	Yes	Yes	Yes	B.Self-funded by individual	Yes	(Skipped)	Yes	Yes	Yes	(Skipped)	Yes	(Skipped)	Yes	(Skipped)	Yes	(Skipped)	Yes	Yes	A.Lung Cancer	C Agree	C Agree	C Agree
21	40-59	Female	Han Chinese	Primary School	Unemployed	Married	2	≤550/month	Urban and Rural Residents Medical Insurance	Average	A.more than before	A.Yes	A.Yes	C.Unclear	No	(Skipped)	No	Yes	Yes	(Skipped)	Yes	Yes	Unclear	Unclear	Unclear	Unclear	Unclear	Unclear	(Skipped)	Yes	B.Self-funded by individual	Unclear	(Skipped)	Unclear	Unclear	Yes	(Skipped)	Yes	(Skipped)	No	A.Economic Reasons	Yes	(Skipped)	Yes	No	B.Esophageal Cancer	D Strongly Agree	Strongly disagree	A Strongly disagree
22	≥60	Female	Han Chinese	Primary School	Farmer/Migrant Worker	Married	2	≤550/month	Urban and Rural Residents Medical Insurance	Fairly Good	A.more than before	C.Unclear	C.Unclear	C.Unclear	Yes	Yes	(Skipped)	No	(Skipped)	Unclear	Yes	Yes	Unclear	Yes	Unclear	Unclear	No	No	(Skipped)	Yes	B.Self-funded by individual	No	Yes	Unclear	No	No	E.I think there are no symptoms, so it's not necessary.	No	A.There is no need to suggest it	Yes	(Skipped)	Yes	(Skipped)	Unclear	No	B.Esophageal Cancer	A Strongly disagree	Strongly disagree	A Strongly disagree
23	40-59	Male	Han Chinese	College/University Degree	freelance work	Married	5	5,001-8,000 CNY/month	Urban Employees Medical Insurance	Average	A.more than before	A.Yes	A.Yes	A.Yes	No	(Skipped)	Yes	Yes	Yes	(Skipped)	Yes	Yes	Yes	Yes	Yes	(Skipped)	Yes	Yes	Yes	Yes	B.Self-funded by individual	Yes	(Skipped)	Yes	Yes	Yes	(Skipped)	Yes	(Skipped)	Yes	(Skipped)	Yes	(Skipped)	Yes	Yes	A.Lung Cancer	C Agree	C Agree	C Agree
24	<40	Female	Han Chinese	College/University Degree	freelance work	Unmarried	4	5,001-8,000 CNY/month	Urban and Rural Residents Medical Insurance	Fairly Good	D.Unclear	A.Yes	C.Unclear	A.Yes	No	(Skipped)	Yes	No	(Skipped)	Yes	Yes	Yes	Yes	Yes	Yes	No	Yes	Yes	Yes	No	(Skipped)	(Skipped)	(Skipped)	Yes	Yes	Yes	(Skipped)	Yes	(Skipped)	Yes	(Skipped)	Yes	(Skipped)	Yes	Yes	G.Other〖脑瘤〗	A Strongly disagree	Strongly disagree	C Agree
25	40-59	Male	Han Chinese	Illiterate	Farmer/Migrant Worker	Married	3	551-2100 /month	Urban and Rural Residents Medical Insurance	Good	A.more than before	A.Yes	A.Yes	A.Yes	Yes	Yes	(Skipped)	Yes	Yes	(Skipped)	Unclear	Yes	Unclear	Unclear	Unclear	(Skipped)	Yes	Unclear	(Skipped)	Yes	B.Self-funded by individual	No	No	Unclear	Yes	Yes	(Skipped)	Yes	(Skipped)	Yes	(Skipped)	Yes	(Skipped)	Yes	Yes	B.Esophageal Cancer	A Strongly disagree	Strongly disagree	A Strongly disagree
26	40-59	Female	Han Chinese	Primary School	Farmer/Migrant Worker	Married	7	≤550/month	Urban and Rural Residents Medical Insurance	Good	A.more than before	A.Yes	A.Yes	A.Yes	No	(Skipped)	Yes	No	(Skipped)	Yes	Unclear	Yes	Unclear	Unclear	Unclear	Unclear	Yes	Unclear	(Skipped)	No	(Skipped)	(Skipped)	(Skipped)	Unclear	Unclear	Yes	(Skipped)	Yes	(Skipped)	Yes	(Skipped)	Yes	(Skipped)	Yes	No	A.Lung Cancer	A Strongly disagree	Strongly disagree	A Strongly disagree
27	<40	Male	Han Chinese	College/University Degree	Self-employed	Unmarried	1	＞8000 /month	Urban and Rural Residents Medical Insurance	Fairly Good	A.more than before	B.No	A.Yes	A.Yes	No	(Skipped)	Yes	Yes	Yes	(Skipped)	Yes	Yes	Yes	Yes	Yes	(Skipped)	Yes	Yes	Yes	No	(Skipped)	(Skipped)	(Skipped)	Yes	Yes	Yes	(Skipped)	Yes	(Skipped)	Yes	(Skipped)	Yes	(Skipped)	Yes	Yes	B.Esophageal Cancer	C Agree	C Agree	C Agree
28	<40	Female	Han Chinese	Graduate Diploma	Personnel of public institutions / civil servants	Unmarried	4	5,001-8,000 CNY/month	Urban Employees Medical Insurance	Fairly Good	D.Unclear	B.No	C.Unclear	A.Yes	No	(Skipped)	No	No	(Skipped)	Yes	Yes	Yes	No	Yes	Yes	Unclear	No	Yes	No	Yes	A.Company physical examination	No	No	No	Yes	Yes	(Skipped)	Yes	(Skipped)	Yes	(Skipped)	Yes	(Skipped)	Yes	as appropriate	A.Lung Cancer	B disagree	C Agree	C Agree
29	<40	Female	Han Chinese	College/University Degree	Enterprise Employee/Worker	Married	3	2,101-5,000 CNY/month	Urban Employees Medical Insurance	Average	A.more than before	A.Yes	A.Yes	A.Yes	Yes	Yes	(Skipped)	No	(Skipped)	Yes	Yes	Yes	Yes	Yes	Unclear	Unclear	Yes	Yes	Yes	No	(Skipped)	(Skipped)	(Skipped)	Unclear	Yes	as appropriate	(Skipped)	as appropriate	(Skipped)	Yes	(Skipped)	Yes	(Skipped)	Yes	as appropriate	B.Esophageal Cancer	C Agree	C Agree	C Agree
30	40-59	Male	Han Chinese	Primary School	Enterprise Employee/Worker	Married	3	2,101-5,000 CNY/month	Urban Employees Medical Insurance	Fairly Poor	A.more than before	C.Unclear	A.Yes	A.Yes	No	(Skipped)	Yes	No	(Skipped)	No	Yes	Yes	Unclear	Yes	Unclear	Yes	Yes	Yes	No	No	(Skipped)	(Skipped)	(Skipped)	Yes	Yes	Yes	(Skipped)	Yes	(Skipped)	Yes	(Skipped)	Yes	(Skipped)	Yes	No	D.Liver Cancer	C Agree	B disagree	B disagree
31	<40	Female	Han Chinese	Senior High School/Technical Secondary School	company employee	Unmarried	3	5,001-8,000 CNY/month	Urban Employees Medical Insurance	Average	D.Unclear	C.Unclear	C.Unclear	A.Yes	No	(Skipped)	Yes	No	(Skipped)	Yes	Yes	Yes	Yes	Yes	Yes	Yes	Yes	Unclear	(Skipped)	Yes	A.Company physical examination	Unclear	(Skipped)	Yes	Yes	Yes	(Skipped)	Yes	(Skipped)	Yes	(Skipped)	Yes	(Skipped)	No	No	B.Esophageal Cancer	B disagree	C Agree	C Agree
32	<40	Male	Han Chinese	Senior High School/Technical Secondary School	Self-employed	Unmarried	4	＞8000 /month	Urban and Rural Residents Medical Insurance; Commercial Insurance	Good	A.more than before	A.Yes	A.Yes	A.Yes	No	(Skipped)	No	Yes	Yes	(Skipped)	Yes	Yes	Yes	Yes	Yes	(Skipped)	No	No	(Skipped)	No	(Skipped)	(Skipped)	(Skipped)	No	Unclear	Yes	(Skipped)	Yes	(Skipped)	Yes	(Skipped)	Yes	(Skipped)	Yes	Yes	D.Liver Cancer	D Strongly Agree	D Strongly Agree	D Strongly Agree
33	<40	Female	Han Chinese	Graduate Diploma	Personnel of public institutions / civil servants	Married	5	2,101-5,000 CNY/month	Urban Employees Medical Insurance	Fairly Good	A.more than before	A.Yes	A.Yes	A.Yes	No	(Skipped)	Yes	No	(Skipped)	Yes	Yes	Yes	Yes	Yes	Yes	No	Yes	No	(Skipped)	Yes	A.Company physical examination	Yes	(Skipped)	Yes	Yes	Yes	(Skipped)	Yes	(Skipped)	Yes	(Skipped)	Yes	(Skipped)	Yes	Yes	A.Lung Cancer	C Agree	C Agree	C Agree
34	40-59	Male	Han Chinese	Junior High School	Self-employed	Married	2	2,101-5,000 CNY/month	Urban and Rural Residents Medical Insurance	Average	D.Unclear	A.Yes	C.Unclear	A.Yes	Yes	Unclear	(Skipped)	Yes	Unclear	(Skipped)	Yes	Yes	Unclear	Yes	Yes	Yes	Yes	Yes	Yes	No	(Skipped)	(Skipped)	(Skipped)	Yes	Yes	Yes	(Skipped)	Yes	(Skipped)	Yes	(Skipped)	Yes	(Skipped)	Unclear	as appropriate	C.Gastric Cancer	B disagree	B disagree	B disagree
35	40-59	Female	Han Chinese	Senior High School/Technical Secondary School	Farmer/Migrant Worker	Divorced	4	2,101-5,000 CNY/month	Urban Employees Medical Insurance	Good	A.more than before	A.Yes	A.Yes	A.Yes	No	(Skipped)	Yes	No	(Skipped)	Yes	Yes	Yes	Yes	Yes	Yes	Yes	Yes	Yes	Yes	Yes	B.Self-funded by individual	Yes	(Skipped)	Yes	Yes	Yes	(Skipped)	Yes	(Skipped)	Yes	(Skipped)	Yes	(Skipped)	Yes	Yes	B.Esophageal Cancer	B disagree	B disagree	B disagree
36	40-59	Male	Han Chinese	College/University Degree	Enterprise Employee/Worker	Married	4	551-2100 /month	Urban Employees Medical Insurance	Fairly Good	A.more than before	A.Yes	A.Yes	A.Yes	Yes	Yes	(Skipped)	Yes	Yes	(Skipped)	Yes	Yes	Yes	Yes	Yes	(Skipped)	Yes	Yes	Yes	Yes	B.Self-funded by individual	Yes	(Skipped)	Yes	Yes	as appropriate	(Skipped)	Yes	(Skipped)	Yes	(Skipped)	Yes	(Skipped)	Yes	Yes	B.Esophageal Cancer	B disagree	B disagree	B disagree
37	40-59	Male	Han Chinese	College/University Degree	Self-employed	Married	3	2,101-5,000 CNY/month	Urban and Rural Residents Medical Insurance	Fairly Good	A.more than before	C.Unclear	A.Yes	A.Yes	Yes	Yes	(Skipped)	Yes	Yes	(Skipped)	Yes	Yes	Yes	Yes	Yes	Yes	Yes	Yes	Yes	Yes	B.Self-funded by individual	Unclear	(Skipped)	Yes	Yes	Yes	(Skipped)	Yes	(Skipped)	Yes	(Skipped)	Yes	(Skipped)	Yes	Yes	G.Other〖Breast Cancer〗	C Agree	C Agree	C Agree
38	≥60	Female	Han Chinese	Primary School	retirement	Married	2	551-2100 /month	Urban Employees Medical Insurance	Fairly Good	A.more than before	A.Yes	A.Yes	A.Yes	No	(Skipped)	Yes	Yes	Yes	(Skipped)	Yes	Unclear	Unclear	Yes	Yes	Yes	Yes	Yes	Yes	Yes	B.Self-funded by individual	Unclear	(Skipped)	Unclear	Unclear	Yes	(Skipped)	Yes	(Skipped)	Yes	(Skipped)	Yes	(Skipped)	Yes	No	B.Esophageal Cancer	A Strongly disagree	Strongly disagree	A Strongly disagree
39	≥60	Female	Han Chinese	Junior High School	retirement	Married	2	2,101-5,000 CNY/month	Urban Employees Medical Insurance	Good	A.more than before	A.Yes	A.Yes	A.Yes	Yes	Yes	(Skipped)	No	(Skipped)	Yes	Yes	Yes	Unclear	Yes	Yes	Unclear	Yes	Unclear	(Skipped)	Yes	B.Self-funded by individual	Unclear	(Skipped)	Unclear	Unclear	Yes	(Skipped)	Yes	(Skipped)	Yes	(Skipped)	Yes	(Skipped)	Yes	No	B.Esophageal Cancer	A Strongly disagree	Strongly disagree	A Strongly disagree
40	<40	Male	Han Chinese	Senior High School/Technical Secondary School	Farmer/Migrant Worker	Married	4	551-2100 /month	Urban and Rural Residents Medical Insurance	Fairly Good	A.more than before	A.Yes	A.Yes	A.Yes	Yes	No	(Skipped)	Yes	No	(Skipped)	Yes	Yes	Yes	Yes	Yes	(Skipped)	Yes	No	(Skipped)	No	(Skipped)	(Skipped)	(Skipped)	Yes	Yes	Yes	(Skipped)	Yes	(Skipped)	Yes	(Skipped)	Yes	(Skipped)	Yes	Yes	B.Esophageal Cancer	C Agree	C Agree	C Agree
41	<40	Male	Han Chinese	College/University Degree	Enterprise Employee/Worker	Unmarried	3	5,001-8,000 CNY/month	Urban Employees Medical Insurance; Commercial Insurance	Fairly Good	A.more than before	A.Yes	A.Yes	A.Yes	No	(Skipped)	Yes	No	(Skipped)	Yes	Yes	Yes	Unclear	Yes	Yes	(Skipped)	Yes	No	(Skipped)	No	(Skipped)	(Skipped)	(Skipped)	Yes	Yes	Yes	(Skipped)	Yes	(Skipped)	as appropriate	(Skipped)	Yes	(Skipped)	Yes	Yes	D.Liver Cancer	C Agree	C Agree	C Agree
42	40-59	Female	Han Chinese	Junior High School	Unemployed	Married	5	2,101-5,000 CNY/month	Urban and Rural Residents Medical Insurance	Fairly Good	D.Unclear	A.Yes	C.Unclear	C.Unclear	Yes	No	(Skipped)	No	(Skipped)	No	Yes	Yes	Yes	Yes	Yes	No	Yes	No	(Skipped)	No	(Skipped)	(Skipped)	(Skipped)	Yes	Yes	Yes	(Skipped)	Yes	(Skipped)	Yes	(Skipped)	Yes	(Skipped)	No	No	G.Other〖无〗	B disagree	C Agree	C Agree
43	40-59	Male	Han Chinese	College/University Degree	Personnel of public institutions / civil servants	Married	3	2,101-5,000 CNY/month	Urban Employees Medical Insurance	Fairly Good	A.more than before	C.Unclear	A.Yes	A.Yes	No	(Skipped)	No	Yes	Yes	(Skipped)	Yes	Yes	Yes	Yes	Yes	(Skipped)	Yes	Unclear	(Skipped)	Yes	A.Company physical examination	Yes	(Skipped)	Yes	Yes	Yes	(Skipped)	Yes	(Skipped)	Yes	(Skipped)	Yes	(Skipped)	Yes	as appropriate	A.Lung Cancer	C Agree	C Agree	C Agree
44	40-59	Female	Han Chinese	Senior High School/Technical Secondary School	freelance work	Married	4	2,101-5,000 CNY/month	Urban and Rural Residents Medical Insurance	Fairly Good	A.more than before	A.Yes	C.Unclear	A.Yes	No	(Skipped)	No	Yes	Yes	(Skipped)	Yes	Yes	Yes	Yes	Yes	No	Yes	Yes	Yes	Yes	A.Company physical examination	Yes	(Skipped)	Yes	Yes	Yes	(Skipped)	Yes	(Skipped)	Yes	(Skipped)	Yes	(Skipped)	No	Yes	A.Lung Cancer	C Agree	C Agree	C Agree
45	<40	Female	Han Chinese	College/University Degree	Personnel of public institutions / civil servants	Married	3	5,001-8,000 CNY/month	Urban Employees Medical Insurance	Good	A.more than before	A.Yes	A.Yes	A.Yes	No	(Skipped)	Yes	No	(Skipped)	Yes	Yes	Yes	Yes	Yes	Yes	Yes	Yes	Yes	Yes	Yes	A.Company physical examination	Yes	(Skipped)	Yes	Yes	Yes	(Skipped)	Yes	(Skipped)	Yes	(Skipped)	Yes	(Skipped)	Yes	Yes	A.Lung Cancer	D Strongly Agree	D Strongly Agree	D Strongly Agree
46	40-59	Female	Han Chinese	College/University Degree	Personnel of public institutions / civil servants	Divorced	2	5,001-8,000 CNY/month	Urban Employees Medical Insurance	Good	A.more than before	A.Yes	A.Yes	A.Yes	No	(Skipped)	Yes	Yes	Yes	(Skipped)	Yes	Yes	Yes	Yes	Yes	Yes	Yes	Yes	Yes	Yes	A.Company physical examination	Yes	(Skipped)	Yes	Yes	Yes	(Skipped)	Yes	(Skipped)	Yes	(Skipped)	Yes	(Skipped)	Yes	as appropriate	B.Esophageal Cancer	C Agree	C Agree	C Agree
47	40-59	Female	Han Chinese	Junior High School	Unemployed	Married	5	2,101-5,000 CNY/month	Urban and Rural Residents Medical Insurance	Fairly Good	A.more than before	A.Yes	A.Yes	A.Yes	No	(Skipped)	Yes	No	(Skipped)	Yes	Yes	Yes	Yes	Yes	Yes	No	Yes	No	(Skipped)	Yes	B.Self-funded by individual	Yes	(Skipped)	Yes	Yes	Yes	(Skipped)	Yes	(Skipped)	Yes	(Skipped)	Yes	(Skipped)	Yes	Yes	B.Esophageal Cancer	C Agree	C Agree	C Agree
48	≥60	Male	Han Chinese	Senior High School/Technical Secondary School	Personnel of public institutions / civil servants	Married	2	2,101-5,000 CNY/month	Urban Employees Medical Insurance	Average	A.more than before	C.Unclear	A.Yes	A.Yes	Yes	Yes	Yes	Yes	Yes	(Skipped)	Yes	Yes	Yes	Yes	Yes	(Skipped)	Yes	Yes	Yes	Yes	A.Company physical examination	Yes	(Skipped)	Yes	Yes	Yes	(Skipped)	Yes	(Skipped)	Yes	(Skipped)	Yes	(Skipped)	Yes	Yes	A.Lung Cancer	D Strongly Agree	D Strongly Agree	D Strongly Agree
49	≥60	Male	Han Chinese	College/University Degree	retirement	Married	2	5,001-8,000 CNY/month	Urban Employees Medical Insurance	Average	A.more than before	C.Unclear	A.Yes	A.Yes	No	(Skipped)	Yes	No	(Skipped)	Yes	Yes	Yes	Yes	Yes	Yes	(Skipped)	Yes	Yes	Yes	Yes	A.Company physical examination	Yes	(Skipped)	Yes	Yes	Yes	(Skipped)	Yes	(Skipped)	Yes	(Skipped)	Yes	(Skipped)	Yes	as appropriate	B.Esophageal Cancer	C Agree	C Agree	C Agree
50	40-59	Female	Han Chinese	Senior High School/Technical Secondary School	retirement	Divorced	2	551-2100 /month	Urban Employees Medical Insurance	Average	A.more than before	A.Yes	A.Yes	A.Yes	No	(Skipped)	No	No	(Skipped)	Yes	Yes	Yes	Yes	Yes	Yes	No	Yes	Yes	Yes	Yes	B.Self-funded by individual	Yes	(Skipped)	Yes	Yes	Yes	(Skipped)	Yes	(Skipped)	Yes	(Skipped)	Yes	(Skipped)	Yes	Yes	E.prostatic cancer	C Agree	C Agree	C Agree
51	≥60	Female	Han Chinese	Senior High School/Technical Secondary School	retirement〖管理岗位〗	Married	2	＞8000 /month	Urban Employees Medical Insurance	Good	A.more than before	B.No	B.No	A.Yes	No	(Skipped)	Yes	No	(Skipped)	Yes	Yes	Yes	Yes	Yes	Yes	No	Yes	No	(Skipped)	Yes	A.Company physical examination	Yes	(Skipped)	Yes	Yes	Yes	(Skipped)	Yes	(Skipped)	Yes	(Skipped)	Yes	(Skipped)	Yes	No	C.Gastric Cancer	C Agree	C Agree	C Agree
52	40-59	Male	Han Chinese	Senior High School/Technical Secondary School	freelance work	Married	4	5,001-8,000 CNY/month	Urban and Rural Residents Medical Insurance	Good	A.more than before	A.Yes	A.Yes	A.Yes	Yes	No	No	Yes	Yes	(Skipped)	Yes	Yes	No	Yes	Yes	(Skipped)	Yes	No	(Skipped)	Yes	B.Self-funded by individual	Yes	(Skipped)	Yes	No	Yes	(Skipped)	No	DI don't feel any symptoms in my body.	Yes	(Skipped)	Yes	(Skipped)	Yes	No	G.Other〖结肠癌〗	C Agree	C Agree	B disagree
53	40-59	Male	Han Chinese	Junior High School	freelance work	Married	3	2,101-5,000 CNY/month	Urban and Rural Residents Medical Insurance	Fairly Good	A.more than before	A.Yes	A.Yes	A.Yes	No	(Skipped)	Yes	No	(Skipped)	Yes	Yes	Yes	Yes	Yes	Yes	(Skipped)	Yes	Yes	Yes	Yes	B.Self-funded by individual	Yes	(Skipped)	Yes	Yes	Yes	(Skipped)	Yes	(Skipped)	Yes	(Skipped)	Yes	(Skipped)	Yes	Yes	A.Lung Cancer	C Agree	C Agree	C Agree
54	≥60	Female	Han Chinese	Primary School	Farmer/Migrant Worker	Married	3	551-2100 /month	Urban and Rural Residents Medical Insurance	Fairly Good	A.more than before	C.Unclear	C.Unclear	C.Unclear	No	(Skipped)	Unclear	No	(Skipped)	Yes	Unclear	Unclear	No	Unclear	Unclear	Unclear	Unclear	Unclear	(Skipped)	Yes	B.Self-funded by individual	No	No	No	No	as appropriate	(Skipped)	Yes	(Skipped)	Yes	(Skipped)	Yes	(Skipped)	No	No	B.Esophageal Cancer	A Strongly disagree	Strongly disagree	A Strongly disagree
55	≥60	Male	Han Chinese	Junior High School	retirement〖海绵厂〗	Married	2	551-2100 /month	Urban Employees Medical Insurance	Good	A.more than before	A.Yes	A.Yes	A.Yes	No	(Skipped)	Yes	No	(Skipped)	No	Yes	Yes	No	Yes	Yes	(Skipped)	Yes	No	(Skipped)	No	(Skipped)	(Skipped)	(Skipped)	Yes	Yes	Yes	(Skipped)	Yes	(Skipped)	Yes	(Skipped)	Yes	(Skipped)	No	Yes	G.Other〖无〗	C Agree	C Agree	C Agree
56	40-59	Female	Han Chinese	Primary School	Farmer/Migrant Worker	Married	2	551-2100 /month	Urban Employees Medical Insurance	Average	A.more than before	A.Yes	A.Yes	A.Yes	No	(Skipped)	Yes	Yes	Yes	(Skipped)	Yes	Yes	Yes	Yes	Yes	Yes	Yes	Yes	Yes	Yes	B.Self-funded by individual	Yes	(Skipped)	Yes	Yes	Yes	(Skipped)	Yes	(Skipped)	Yes	(Skipped)	Yes	(Skipped)	Yes	Yes	A.Lung Cancer	C Agree	C Agree	C Agree
57	<40	Female	Other	College/University Degree	Self-employed	Married	5	551-2100 /month	Urban and Rural Residents Medical Insurance	Fairly Good	A.more than before	B.No	A.Yes	A.Yes	No	(Skipped)	Yes	No	(Skipped)	Yes	Yes	Yes	Yes	Yes	Unclear	Unclear	Yes	Unclear	(Skipped)	No	(Skipped)	(Skipped)	(Skipped)	Yes	Yes	as appropriate	(Skipped)	Yes	(Skipped)	Yes	(Skipped)	Yes	(Skipped)	Unclear	as appropriate	A.Lung Cancer	C Agree	C Agree	C Agree
58	≥60	Female	Han Chinese	Primary School	Unemployed	Married	2	551-2100 /month	Urban and Rural Residents Medical Insurance	Good	A.more than before	A.Yes	A.Yes	A.Yes	No	(Skipped)	Yes	Yes	Yes	(Skipped)	Yes	Yes	Yes	Yes	Yes	No	Yes	Unclear	(Skipped)	No	(Skipped)	(Skipped)	(Skipped)	Yes	Yes	Yes	(Skipped)	Yes	(Skipped)	Yes	(Skipped)	Yes	(Skipped)	Yes	No	D.Liver Cancer	D Strongly Agree	Strongly disagree	B disagree
59	≥60	Female	Han Chinese	Primary School	Unemployed	Married	2	≤550/month	Urban and Rural Residents Medical Insurance	Good	A.more than before	A.Yes	A.Yes	A.Yes	Yes	No	No	No	(Skipped)	Yes	Yes	Yes	Yes	No	Yes	Yes	Yes	Unclear	(Skipped)	No	(Skipped)	(Skipped)	(Skipped)	Yes	Yes	Yes	(Skipped)	Yes	(Skipped)	Yes	(Skipped)	Yes	(Skipped)	No	No	B.Esophageal Cancer	C Agree	B disagree	B disagree
60	40-59	Female	Han Chinese	Senior High School/Technical Secondary School	Unemployed	Married	3	≤550/month	Urban and Rural Residents Medical Insurance	Fairly Good	A.more than before	C.Unclear	A.Yes	A.Yes	No	(Skipped)	Yes	No	(Skipped)	Yes	Yes	Yes	Yes	Yes	Yes	No	Yes	No	(Skipped)	No	(Skipped)	(Skipped)	(Skipped)	Yes	Yes	Yes	(Skipped)	Yes	(Skipped)	Yes	(Skipped)	Yes	(Skipped)	Yes	Yes	G.Other〖肾癌〗	C Agree	C Agree	C Agree
61	≥60	Male	Han Chinese	College/University Degree	Self-employed	Married	6	551-2100 /month	Urban and Rural Residents Medical Insurance	Average	A.more than before	A.Yes	A.Yes	A.Yes	No	(Skipped)	Yes	No	(Skipped)	Yes	Yes	Yes	Yes	Yes	Yes	No	Yes	Yes	Yes	Yes	B.Self-funded by individual	Yes	(Skipped)	Yes	Yes	Yes	(Skipped)	Yes	(Skipped)	Yes	(Skipped)	Yes	(Skipped)	Yes	Yes	C.Gastric Cancer	D Strongly Agree	D Strongly Agree	D Strongly Agree
62	40-59	Male	Han Chinese	Senior High School/Technical Secondary School	Enterprise Employee/Worker	Married	3	551-2100 /month	Urban Employees Medical Insurance	Fairly Good	D.Unclear	C.Unclear	C.Unclear	C.Unclear	Yes	Yes	No	Yes	Yes	(Skipped)	Yes	Yes	Yes	Yes	Yes	(Skipped)	Yes	No	(Skipped)	Yes	A.Company physical examination	Yes	(Skipped)	Yes	Yes	Yes	(Skipped)	Yes	(Skipped)	Yes	(Skipped)	Yes	(Skipped)	Yes	Yes	A.Lung Cancer	C Agree	C Agree	C Agree
63	<40	Male	Han Chinese	College/University Degree	Enterprise Employee/Worker	Unmarried	3	5,001-8,000 CNY/month	Urban and Rural Residents Medical Insurance	Good	A.more than before	A.Yes	A.Yes	A.Yes	Yes	Yes	No	Yes	Yes	(Skipped)	Yes	Yes	Yes	Yes	Yes	Yes	Yes	Yes	Yes	Yes	B.Self-funded by individual	Yes	(Skipped)	Yes	Yes	Yes	(Skipped)	Yes	(Skipped)	Yes	(Skipped)	Yes	(Skipped)	Yes	Yes	B.Esophageal Cancer	C Agree	C Agree	C Agree
64	40-59	Male	Han Chinese	Primary School	freelance work	Unmarried	4	2,101-5,000 CNY/month	Urban and Rural Residents Medical Insurance	Fairly Poor	A.more than before	A.Yes	A.Yes	A.Yes	Yes	Yes	Yes	Yes	Yes	(Skipped)	Yes	Yes	Yes	Yes	Yes	Yes	Yes	Yes	Yes	Yes	B.Self-funded by individual	No	Yes	Yes	Yes	Yes	(Skipped)	Yes	(Skipped)	Yes	(Skipped)	Yes	(Skipped)	Yes	Yes	B.Esophageal Cancer	D Strongly Agree	D Strongly Agree	D Strongly Agree
65	≥60	Female	Han Chinese	Senior High School/Technical Secondary School	Other	Unmarried	2	＞8000 /month	Urban and Rural Residents Medical Insurance; Commercial Insurance	Fairly Poor	A.more than before	A.Yes	A.Yes	A.Yes	Yes	Yes	Yes	No	(Skipped)	Yes	Yes	Yes	Yes	Yes	Yes	Yes	Yes	Yes	Yes	No	(Skipped)	(Skipped)	(Skipped)	Yes	Yes	Yes	(Skipped)	Yes	(Skipped)	Yes	(Skipped)	Yes	(Skipped)	No	Yes	G.Other	D Strongly Agree	D Strongly Agree	D Strongly Agree
66	40-59	Female	Han Chinese	College/University Degree	retirement〖事业干部〗	Married	4	2,101-5,000 CNY/month	Urban Employees Medical Insurance	Average	A.more than before	A.Yes	A.Yes	A.Yes	No	(Skipped)	Yes	No	(Skipped)	Yes	Yes	Yes	Yes	Yes	Yes	Yes	Yes	No	(Skipped)	Yes	A.Company physical examination	Yes	(Skipped)	Yes	Yes	Yes	(Skipped)	Yes	(Skipped)	Yes	(Skipped)	Yes	(Skipped)	Yes	Yes	A.Lung Cancer	D Strongly Agree	C Agree	D Strongly Agree
67	40-59	Male	Han Chinese	Primary School	Farmer/Migrant Worker	Married	4	551-2100 /month	Urban and Rural Residents Medical Insurance	Average	A.more than before	C.Unclear	C.Unclear	A.Yes	Yes	Yes	Yes	No	(Skipped)	Yes	Yes	Yes	No	Yes	Yes	Unclear	Yes	Unclear	(Skipped)	No	(Skipped)	(Skipped)	(Skipped)	Yes	Yes	Yes	(Skipped)	refuse to answer	(Skipped)	refuse to answer	(Skipped)	Yes	(Skipped)	Yes	Yes	A.Lung Cancer	C Agree	D Strongly Agree	C Agree
68	≥60	Female	Han Chinese	Primary School	retirement〖职工〗	Married	2	2,101-5,000 CNY/month	Urban Employees Medical Insurance	Fairly Good	A.more than before	C.Unclear	A.Yes	A.Yes	No	(Skipped)	Yes	No	(Skipped)	Yes	Yes	Yes	Yes	Yes	Yes	No	Yes	No	(Skipped)	Yes	B.Self-funded by individual	No	Yes	Yes	Yes	Yes	(Skipped)	Yes	(Skipped)	Yes	(Skipped)	Yes	(Skipped)	Yes	Yes	A.Lung Cancer	D Strongly Agree	D Strongly Agree	D Strongly Agree
69	<40	Female	Han Chinese	College/University Degree	freelance work	Married	8	＞8000 /month	Urban and Rural Residents Medical Insurance	Fairly Good	A.more than before	A.Yes	A.Yes	A.Yes	No	(Skipped)	No	No	(Skipped)	Yes	Yes	Yes	Yes	Yes	Yes	No	Yes	Unclear	(Skipped)	No	(Skipped)	(Skipped)	(Skipped)	Yes	Unclear	Yes	(Skipped)	Yes	(Skipped)	Yes	(Skipped)	Yes	(Skipped)	Yes	Yes	G.Other〖经典霍其金淋巴瘤〗	C Agree	C Agree	C Agree
70	<40	Male	Han Chinese	Junior High School	Other	Unmarried	3	2,101-5,000 CNY/month	Urban and Rural Residents Medical Insurance	Fairly Good	A.more than before	B.No	C.Unclear	C.Unclear	Yes	Yes	No	Yes	Yes	(Skipped)	Yes	Yes	Unclear	Yes	Unclear	Unclear	Yes	Unclear	(Skipped)	Yes	B.Self-funded by individual	No	Yes	Unclear	Unclear	Yes	(Skipped)	Yes	(Skipped)	Yes	(Skipped)	Yes	(Skipped)	Yes	as appropriate	B.Esophageal Cancer	D Strongly Agree	D Strongly Agree	C Agree
71	40-59	Male	Other	Junior High School	Unemployed	Married	4	2,101-5,000 CNY/month	Urban and Rural Residents Medical Insurance	Good	A.more than before	A.Yes	A.Yes	A.Yes	No	(Skipped)	No	Yes	Yes	(Skipped)	Yes	Yes	Yes	Yes	Yes	Unclear	Yes	No	(Skipped)	No	(Skipped)	(Skipped)	(Skipped)	Yes	Yes	Yes	(Skipped)	Yes	(Skipped)	Yes	(Skipped)	Yes	(Skipped)	Yes	Yes	A.Lung Cancer	D Strongly Agree	D Strongly Agree	D Strongly Agree
72	40-59	Male	Han Chinese	Primary School	Unemployed	Married	2	551-2100 /month	Urban and Rural Residents Medical Insurance	Good	A.more than before	B.No	A.Yes	A.Yes	Yes	No	No	Yes	Yes	(Skipped)	Yes	Yes	No	Yes	No	Unclear	Yes	Unclear	(Skipped)	No	(Skipped)	(Skipped)	(Skipped)	No	No	Yes	(Skipped)	Yes	(Skipped)	Yes	(Skipped)	Yes	(Skipped)	No	as appropriate	A.Lung Cancer	A Strongly disagree	Strongly disagree	A Strongly disagree
73	<40	Female	Han Chinese	Senior High School/Technical Secondary School	Unemployed	Married	4	551-2100 /month	Urban and Rural Residents Medical Insurance	Fairly Good	A.more than before	A.Yes	A.Yes	A.Yes	No	(Skipped)	Yes	No	(Skipped)	Yes	Yes	Yes	No	Yes	Yes	Yes	Yes	Unclear	(Skipped)	No	(Skipped)	(Skipped)	(Skipped)	Yes	Yes	Yes	(Skipped)	Yes	(Skipped)	Yes	(Skipped)	Yes	(Skipped)	Yes	as appropriate	C.Gastric Cancer	C Agree	C Agree	C Agree
74	40-59	Male	Han Chinese	College/University Degree	Enterprise Employee/Worker	Married	4	5,001-8,000 CNY/month	Urban Employees Medical Insurance	Fairly Good	A.more than before	A.Yes	A.Yes	A.Yes	Yes	Yes	Unclear	No	(Skipped)	Yes	Yes	Yes	Yes	Yes	Yes	(Skipped)	Yes	Yes	Yes	Yes	A.Company physical examination	Unclear	(Skipped)	Yes	Yes	Yes	(Skipped)	Yes	(Skipped)	Yes	(Skipped)	Yes	(Skipped)	Yes	as appropriate	A.Lung Cancer	A Strongly disagree	Strongly disagree	A Strongly disagree
75	40-59	Female	Han Chinese	Primary School	Unemployed	Married	6	≤550/month	Urban and Rural Residents Medical Insurance	Average	A.more than before	C.Unclear	C.Unclear	A.Yes	No	(Skipped)	Yes	No	(Skipped)	Yes	Yes	Yes	Yes	Yes	Yes	Yes	Yes	No	(Skipped)	No	(Skipped)	(Skipped)	(Skipped)	Yes	Yes	Yes	(Skipped)	Yes	(Skipped)	Yes	(Skipped)	Yes	(Skipped)	Yes	No	B.Esophageal Cancer	B disagree	D Strongly Agree	C Agree
76	≥60	Male	Han Chinese	Primary School	Farmer/Migrant Worker	Married	5	≤550/month	Urban and Rural Residents Medical Insurance	Average	A.more than before	C.Unclear	A.Yes	A.Yes	Yes	Yes	Unclear	Yes	Yes	(Skipped)	Yes	Yes	Yes	Yes	Yes	(Skipped)	Yes	Unclear	(Skipped)	No	(Skipped)	(Skipped)	(Skipped)	Yes	Yes	Yes	(Skipped)	Yes	(Skipped)	Yes	(Skipped)	Yes	(Skipped)	Yes	No	G.Other〖鼻咽癌〗	B disagree	B disagree	B disagree
77	<40	Male	Han Chinese	College/University Degree	Personnel of public institutions / civil servants	Married	5	＞8000 /month	Urban and Rural Residents Medical Insurance; Commercial Insurance	Good	A.more than before	A.Yes	A.Yes	A.Yes	Yes	Yes	Yes	Yes	Yes	(Skipped)	Yes	Yes	Yes	Yes	Yes	Yes	Yes	Yes	Yes	Yes	A.Company physical examination	Yes	(Skipped)	Yes	Yes	Yes	(Skipped)	Yes	(Skipped)	Yes	(Skipped)	Yes	(Skipped)	Yes	Yes	B.Esophageal Cancer	B disagree	B disagree	C Agree
78	≥60	Female	Han Chinese	Primary School	Farmer/Migrant Worker	Married	2	≤550/month	Urban and Rural Residents Medical Insurance	Fairly Good	D.Unclear	C.Unclear	A.Yes	A.Yes	No	(Skipped)	No	No	(Skipped)	No	Yes	Yes	Unclear	Yes	Yes	Unclear	Yes	Unclear	(Skipped)	No	(Skipped)	(Skipped)	(Skipped)	Yes	No	as appropriate	(Skipped)	as appropriate	(Skipped)	Yes	(Skipped)	Yes	(Skipped)	No	No	B.Esophageal Cancer	A Strongly disagree	Strongly disagree	A Strongly disagree
79	≥60	Female	Han Chinese	Illiterate	Unemployed	Widowed	5	551-2100 /month	Urban and Rural Residents Medical Insurance	Fairly Poor	A.more than before	A.Yes	A.Yes	A.Yes	No	(Skipped)	Yes	No	(Skipped)	Yes	Yes	Yes	No	Yes	Yes	No	Yes	Yes	No	No	(Skipped)	(Skipped)	(Skipped)	Yes	Yes	Yes	(Skipped)	Yes	(Skipped)	as appropriate	(Skipped)	Yes	(Skipped)	Yes	No	C.Gastric Cancer	C Agree	B disagree	B disagree
80	40-59	Male	Han Chinese	Senior High School/Technical Secondary School	company employee	Married	4	551-2100 /month	Urban Employees Medical Insurance	Good	A.more than before	A.Yes	A.Yes	A.Yes	Yes	Yes	Yes	Yes	Yes	(Skipped)	Yes	Yes	Yes	Yes	Yes	(Skipped)	Yes	Yes	Yes	Yes	A.Company physical examination	Yes	(Skipped)	Yes	Yes	Yes	(Skipped)	Yes	(Skipped)	Yes	(Skipped)	Yes	(Skipped)	Yes	Yes	B.Esophageal Cancer	B disagree	B disagree	B disagree
81	≥60	Female	Han Chinese	Junior High School	Farmer/Migrant Worker	Married	2	551-2100 /month	Urban and Rural Residents Medical Insurance	Fairly Good	D.Unclear	C.Unclear	C.Unclear	C.Unclear	No	(Skipped)	No	Yes	Yes	(Skipped)	Unclear	Unclear	Unclear	Yes	Unclear	(Skipped)	Yes	Unclear	(Skipped)	No	(Skipped)	(Skipped)	(Skipped)	No	No	as appropriate	(Skipped)	Yes	(Skipped)	as appropriate	(Skipped)	Yes	(Skipped)	No	No	B.Esophageal Cancer	A Strongly disagree	Strongly disagree	A Strongly disagree
82	≥60	Male	Han Chinese	Junior High School	Farmer/Migrant Worker	Married	2	551-2100 /month	Urban and Rural Residents Medical Insurance	Fairly Good	D.Unclear	C.Unclear	C.Unclear	C.Unclear	No	(Skipped)	No	Yes	Yes	(Skipped)	Yes	Yes	Unclear	Yes	Yes	(Skipped)	Unclear	Unclear	(Skipped)	No	(Skipped)	(Skipped)	(Skipped)	Unclear	No	Yes	(Skipped)	Yes	(Skipped)	Yes	(Skipped)	Yes	(Skipped)	Unclear	No	A.Lung Cancer	A Strongly disagree	Strongly disagree	A Strongly disagree
83	≥60	Female	Han Chinese	Primary School	Farmer/Migrant Worker	Married	5	551-2100 /month	Urban and Rural Residents Medical Insurance	Good	A.more than before	A.Yes	A.Yes	A.Yes	Yes	Yes	Yes	Yes	Yes	(Skipped)	Yes	Yes	Yes	Yes	Yes	Yes	Yes	Yes	Yes	Yes	B.Self-funded by individual	Yes	(Skipped)	Yes	Yes	Yes	(Skipped)	Yes	(Skipped)	Yes	(Skipped)	Yes	(Skipped)	Yes	Yes	A.Lung Cancer	C Agree	B disagree	B disagree
84	≥60	Female	Han Chinese	Illiterate	Farmer/Migrant Worker	Married	2	≤550/month	Urban and Rural Residents Medical Insurance	Average	D.Unclear	C.Unclear	C.Unclear	A.Yes	No	(Skipped)	No	No	(Skipped)	No	Unclear	Yes	Unclear	Unclear	Unclear	Unclear	No	Unclear	(Skipped)	No	(Skipped)	(Skipped)	(Skipped)	No	No	as appropriate	(Skipped)	Yes	(Skipped)	Yes	(Skipped)	Yes	(Skipped)	No	No	B.Esophageal Cancer	A Strongly disagree	Strongly disagree	A Strongly disagree
85	≥60	Male	Han Chinese	Primary School	Farmer/Migrant Worker	Married	4	2,101-5,000 CNY/month	Urban and Rural Residents Medical Insurance	Average	A.more than before	A.Yes	A.Yes	A.Yes	No	(Skipped)	Yes	No	(Skipped)	Yes	Yes	Yes	Yes	Yes	Yes	(Skipped)	Yes	Yes	Yes	Yes	B.Self-funded by individual	Yes	(Skipped)	Yes	Yes	Yes	(Skipped)	Yes	(Skipped)	Yes	(Skipped)	Yes	(Skipped)	Yes	Yes	A.Lung Cancer	C Agree	C Agree	C Agree
86	≥60	Female	Han Chinese	Primary School	Farmer/Migrant Worker	Married	5	551-2100 /month	Urban and Rural Residents Medical Insurance	Average	D.Unclear	C.Unclear	A.Yes	A.Yes	No	(Skipped)	No	No	(Skipped)	Yes	Yes	Yes	Unclear	Yes	Yes	Yes	No	Unclear	(Skipped)	Yes	B.Self-funded by individual	Unclear	(Skipped)	Unclear	No	Yes	(Skipped)	as appropriate	(Skipped)	Yes	(Skipped)	Yes	(Skipped)	Yes	No	A.Lung Cancer	B disagree	B disagree	B disagree
87	40-59	Male	Han Chinese	Junior High School	Self-employed	Married	3	2,101-5,000 CNY/month	Urban and Rural Residents Medical Insurance	Fairly Good	A.more than before	C.Unclear	A.Yes	A.Yes	Yes	Yes	Yes	Yes	Yes	(Skipped)	Yes	Yes	Yes	Yes	Yes	(Skipped)	Yes	Unclear	(Skipped)	Yes	B.Self-funded by individual	Yes	(Skipped)	Yes	Yes	Yes	(Skipped)	Yes	(Skipped)	Yes	(Skipped)	Yes	(Skipped)	Yes	as appropriate	G.Other〖鼻咽癌〗	B disagree	B disagree	C Agree
88	≥60	Female	Han Chinese	Illiterate	Farmer/Migrant Worker	Married	2	551-2100 /month	Urban and Rural Residents Medical Insurance	Average	D.Unclear	C.Unclear	C.Unclear	A.Yes	Yes	Yes	No	No	(Skipped)	Yes	Unclear	Unclear	Unclear	Yes	Unclear	Unclear	No	Unclear	(Skipped)	No	(Skipped)	(Skipped)	(Skipped)	Unclear	No	as appropriate	(Skipped)	as appropriate	(Skipped)	No	F.Other， _________________〖年龄大了〗	as appropriate	(Skipped)	Unclear	No	C.Gastric Cancer	A Strongly disagree	Strongly disagree	A Strongly disagree
89	<40	Male	Han Chinese	College/University Degree	Enterprise Employee/Worker	Unmarried	4	2,101-5,000 CNY/month	Urban Employees Medical Insurance	Good	A.more than before	A.Yes	A.Yes	A.Yes	No	(Skipped)	Yes	No	(Skipped)	Yes	Yes	Yes	Yes	Yes	No	(Skipped)	Yes	Yes	Yes	Yes	A.Company physical examination	No	Yes	Yes	Yes	Yes	(Skipped)	Yes	(Skipped)	Yes	(Skipped)	Yes	(Skipped)	Yes	Yes	A.Lung Cancer	C Agree	C Agree	C Agree
90	40-59	Male	Han Chinese	Primary School	Farmer/Migrant Worker	Married	2	551-2100 /month	Urban and Rural Residents Medical Insurance	Average	A.more than before	A.Yes	A.Yes	A.Yes	No	(Skipped)	No	Yes	No	(Skipped)	Yes	Yes	Yes	Yes	Yes	(Skipped)	Yes	Yes	Yes	Yes	A.Company physical examination	Yes	(Skipped)	Yes	No	Yes	(Skipped)	Yes	(Skipped)	Yes	(Skipped)	Yes	(Skipped)	Yes	No	A.Lung Cancer	C Agree	B disagree	B disagree
91	<40	Male	Han Chinese	College/University Degree	freelance work	Married	3	5,001-8,000 CNY/month	Urban and Rural Residents Medical Insurance	Average	A.more than before	C.Unclear	A.Yes	A.Yes	Yes	Yes	No	Yes	Yes	(Skipped)	Yes	Yes	Yes	Yes	Yes	(Skipped)	Yes	Yes	Yes	Yes	A.Company physical examination	Yes	(Skipped)	Yes	Yes	as appropriate	(Skipped)	as appropriate	(Skipped)	Yes	(Skipped)	Yes	(Skipped)	Yes	as appropriate	A.Lung Cancer	C Agree	C Agree	C Agree
92	40-59	Female	Han Chinese	Primary School	Unemployed	Married	3	≤550/month	Urban and Rural Residents Medical Insurance	Good	A.more than before	A.Yes	A.Yes	A.Yes	Yes	Yes	Yes	No	(Skipped)	Yes	Yes	Yes	Yes	Yes	Yes	Yes	Yes	Yes	Yes	No	(Skipped)	(Skipped)	(Skipped)	Yes	Yes	Yes	(Skipped)	Yes	(Skipped)	Yes	(Skipped)	Yes	(Skipped)	Yes	Yes	B.Esophageal Cancer	C Agree	C Agree	C Agree
93	<40	Male	Han Chinese	Senior High School/Technical Secondary School	Self-employed	Married	6	5,001-8,000 CNY/month	Urban and Rural Residents Medical Insurance	Good	A.more than before	B.No	C.Unclear	A.Yes	Yes	Yes	(Skipped)	Yes	Yes	(Skipped)	Yes	Yes	Yes	Yes	Yes	(Skipped)	Yes	Yes	Yes	No	(Skipped)	(Skipped)	(Skipped)	Yes	Yes	Yes	(Skipped)	Yes	(Skipped)	Yes	(Skipped)	Yes	(Skipped)	Yes	Yes	A.Lung Cancer	C Agree	C Agree	C Agree
94	40-59	Female	Han Chinese	Primary School	Unemployed	Married	2	≤550/month	Urban and Rural Residents Medical Insurance	Average	A.more than before	C.Unclear	C.Unclear	A.Yes	No	(Skipped)	Yes	No	(Skipped)	Yes	Yes	Yes	Yes	Yes	Unclear	Unclear	Yes	Unclear	(Skipped)	No	(Skipped)	(Skipped)	(Skipped)	Yes	Yes	Yes	(Skipped)	Yes	(Skipped)	Yes	(Skipped)	Yes	(Skipped)	Yes	No	C.Gastric Cancer	A Strongly disagree	Strongly disagree	B disagree
95	40-59	Male	Han Chinese	College/University Degree	Enterprise Employee/Worker	Married	6	＞8000 /month	Urban and Rural Residents Medical Insurance	Good	B.less than before	C.Unclear	A.Yes	A.Yes	Yes	Yes	(Skipped)	Yes	Yes	(Skipped)	Yes	Yes	Yes	Yes	Yes	No	Yes	Yes	Yes	Yes	A.Company physical examination	No	Yes	Yes	Yes	Yes	(Skipped)	Yes	(Skipped)	as appropriate	(Skipped)	Yes	(Skipped)	Yes	Yes	F.COPD	C Agree	D Strongly Agree	C Agree
96	40-59	Female	Han Chinese	Primary School	Enterprise Employee/Worker	Married	3	551-2100 /month	Urban and Rural Residents Medical Insurance	Good	A.more than before	C.Unclear	A.Yes	A.Yes	No	(Skipped)	Yes	Yes	Yes	(Skipped)	Yes	Yes	Yes	Yes	No	Unclear	Yes	No	(Skipped)	No	(Skipped)	(Skipped)	(Skipped)	No	Yes	Yes	(Skipped)	Yes	(Skipped)	Yes	(Skipped)	Yes	(Skipped)	No	Yes	G.Other〖直肠癌〗	A Strongly disagree	B disagree	A Strongly disagree
97	40-59	Female	Han Chinese	Primary School	Unemployed	Married	6	551-2100 /month	Urban and Rural Residents Medical Insurance; Commercial Insurance	Fairly Good	A.more than before	A.Yes	A.Yes	A.Yes	No	(Skipped)	Yes	No	(Skipped)	Yes	Yes	Yes	Yes	Yes	Yes	No	Yes	Yes	Yes	Yes	B.Self-funded by individual	Yes	(Skipped)	Yes	Yes	Yes	(Skipped)	Yes	(Skipped)	Yes	(Skipped)	Yes	(Skipped)	Yes	Yes	G.Other〖胰腺癌〗	C Agree	C Agree	C Agree
98	40-59	Female	Han Chinese	Illiterate	Unemployed	Married	4	551-2100 /month	Urban Employees Medical Insurance	Fairly Poor	A.more than before	C.Unclear	B.No	B.不Yes	No	(Skipped)	Yes	Yes	No	(Skipped)	Yes	Yes	Yes	Yes	No	No	Yes	Yes	Yes	No	(Skipped)	(Skipped)	(Skipped)	Yes	Yes	Yes	(Skipped)	Yes	(Skipped)	Yes	(Skipped)	Yes	(Skipped)	Yes	as appropriate	A.Lung Cancer	A Strongly disagree	Strongly disagree	A Strongly disagree
99	<40	Male	Han Chinese	College/University Degree	Enterprise Employee/Worker	Unmarried	5	＞8000 /month	Urban Employees Medical Insurance; Urban and Rural Residents Medical Insurance; Commercial Insurance	Average	A.more than before	C.Unclear	A.Yes	A.Yes	No	(Skipped)	No	Yes	Yes	(Skipped)	Yes	Yes	No	Yes	Yes	(Skipped)	Yes	Yes	No	Yes	A.Company physical examination	No	No	No	No	as appropriate	(Skipped)	Yes	(Skipped)	Yes	(Skipped)	Yes	(Skipped)	Yes	Yes	C.Gastric Cancer	C Agree	C Agree	C Agree
100	40-59	Female	Han Chinese	Primary School	Unemployed	Married	4	≤550/month	Urban and Rural Residents Medical Insurance	Good	A.more than before	A.Yes	A.Yes	A.Yes	No	(Skipped)	Yes	No	(Skipped)	Yes	Yes	Yes	Yes	Yes	Yes	No	Yes	Unclear	(Skipped)	No	(Skipped)	(Skipped)	(Skipped)	Yes	Yes	Yes	(Skipped)	Yes	(Skipped)	Yes	(Skipped)	Yes	(Skipped)	Yes	Yes	G.Other〖直肠癌〗	B disagree	C Agree	C Agree
101	<40	Female	Han Chinese	College/University Degree	company employee	Unmarried	3	5,001-8,000 CNY/month	Urban and Rural Residents Medical Insurance	Fairly Poor	A.more than before	C.Unclear	A.Yes	A.Yes	No	(Skipped)	Yes	No	(Skipped)	No	Yes	Yes	Yes	Yes	Yes	Unclear	Yes	Yes	No	No	(Skipped)	(Skipped)	(Skipped)	Yes	Unclear	as appropriate	(Skipped)	as appropriate	(Skipped)	Yes	(Skipped)	Yes	(Skipped)	Yes	as appropriate	B.Esophageal Cancer	B disagree	B disagree	C Agree
102	<40	Male	Han Chinese	Senior High School/Technical Secondary School	company employee	Married	6	2,101-5,000 CNY/month	Urban Employees Medical Insurance	Fairly Good	A.more than before	A.Yes	A.Yes	A.Yes	Yes	Yes	(Skipped)	Yes	Yes	(Skipped)	Yes	Yes	No	Yes	Yes	Yes	Yes	No	(Skipped)	No	(Skipped)	(Skipped)	(Skipped)	Yes	Yes	Yes	(Skipped)	Yes	(Skipped)	Yes	(Skipped)	Yes	(Skipped)	Yes	Yes	G.Other〖肾癌〗	D Strongly Agree	D Strongly Agree	D Strongly Agree
103	40-59	Female	Han Chinese	College/University Degree	freelance work	Married	3	2,101-5,000 CNY/month	Urban Employees Medical Insurance	Fairly Good	A.more than before	A.Yes	A.Yes	A.Yes	No	(Skipped)	Yes	No	(Skipped)	Yes	Yes	Yes	Yes	Yes	Yes	No	Yes	No	(Skipped)	Yes	B.Self-funded by individual	No	Unclear	Yes	Yes	Yes	(Skipped)	Yes	(Skipped)	Yes	(Skipped)	Yes	(Skipped)	Yes	Yes	G.Other	C Agree	C Agree	C Agree
104	<40	Female	Han Chinese	College/University Degree	Other	Unmarried	5	2,101-5,000 CNY/month	Urban and Rural Residents Medical Insurance	Average	A.more than before	A.Yes	A.Yes	A.Yes	No	(Skipped)	Yes	No	(Skipped)	Yes	Yes	Yes	Yes	Yes	Yes	Yes	Yes	No	(Skipped)	No	(Skipped)	(Skipped)	(Skipped)	Yes	Yes	Yes	(Skipped)	Yes	(Skipped)	Yes	(Skipped)	Yes	(Skipped)	Yes	Yes	C.Gastric Cancer	D Strongly Agree	D Strongly Agree	D Strongly Agree
105	<40	Female	Han Chinese	College/University Degree	Other	Unmarried	6	2,101-5,000 CNY/month	Urban Employees Medical Insurance	Fairly Good	A.more than before	B.No	A.Yes	A.Yes	No	(Skipped)	Yes	No	(Skipped)	Yes	Yes	Yes	Yes	Yes	Yes	No	Yes	Yes	Yes	No	(Skipped)	(Skipped)	(Skipped)	Yes	Yes	Yes	(Skipped)	Yes	(Skipped)	Yes	(Skipped)	Yes	(Skipped)	Yes	Yes	A.Lung Cancer	C Agree	C Agree	C Agree
106	40-59	Female	Han Chinese	Primary School	Unemployed	Married	2	≤550/month	Urban and Rural Residents Medical Insurance	Good	A.more than before	A.Yes	A.Yes	C.Unclear	No	(Skipped)	Yes	No	(Skipped)	Yes	Yes	Yes	Unclear	Yes	Yes	Unclear	Yes	Unclear	(Skipped)	No	(Skipped)	(Skipped)	(Skipped)	Yes	Yes	Yes	(Skipped)	Yes	(Skipped)	Yes	(Skipped)	Yes	(Skipped)	No	No	G.Other〖Unwilling了解操心〗	A Strongly disagree	Strongly disagree	A Strongly disagree
107	<40	Female	Han Chinese	College/University Degree	Personnel of public institutions / civil servants	Married	6	＞8000 /month	Urban Employees Medical Insurance	Average	A.more than before	A.Yes	A.Yes	A.Yes	No	(Skipped)	Yes	No	(Skipped)	Yes	Yes	Yes	Yes	Yes	Yes	No	Yes	Yes	Yes	Yes	A.Company physical examination	Yes	(Skipped)	Yes	Yes	Yes	(Skipped)	Yes	(Skipped)	Yes	(Skipped)	Yes	(Skipped)	Yes	Yes	G.Other〖卵巢癌〗	C Agree	B disagree	C Agree
108	40-59	Female	Han Chinese	Junior High School	Unemployed	Married	2	≤550/month	Urban and Rural Residents Medical Insurance	Fairly Good	A.more than before	A.Yes	A.Yes	A.Yes	No	(Skipped)	Yes	No	(Skipped)	Yes	Yes	Yes	Yes	Yes	Yes	Unclear	Yes	Unclear	(Skipped)	No	(Skipped)	(Skipped)	(Skipped)	Unclear	Yes	Yes	(Skipped)	Yes	(Skipped)	Yes	(Skipped)	Yes	(Skipped)	Yes	as appropriate	G.Other〖直肠癌〗	B disagree	B disagree	B disagree
109	<40	Male	Han Chinese	College/University Degree	freelance work	Unmarried	6	2,101-5,000 CNY/month	Urban Employees Medical Insurance	Fairly Good	A.more than before	A.Yes	A.Yes	A.Yes	No	(Skipped)	Yes	No	(Skipped)	Yes	Yes	No	Yes	Yes	Yes	(Skipped)	Yes	No	(Skipped)	No	(Skipped)	(Skipped)	(Skipped)	Yes	Yes	Yes	(Skipped)	Yes	(Skipped)	Yes	(Skipped)	Yes	(Skipped)	Yes	Yes	C.Gastric Cancer	C Agree	C Agree	C Agree
110	<40	Female	Han Chinese	College/University Degree	company employee	Unmarried	1	5,001-8,000 CNY/month	Urban Employees Medical Insurance	Average	D.Unclear	A.Yes	A.Yes	A.Yes	Yes	Yes	(Skipped)	Yes	Yes	(Skipped)	Yes	Yes	Yes	Yes	Yes	No	Yes	No	(Skipped)	No	(Skipped)	(Skipped)	(Skipped)	Yes	Yes	Yes	(Skipped)	Yes	(Skipped)	Yes	(Skipped)	as appropriate	(Skipped)	Yes	Yes	B.Esophageal Cancer	B disagree	C Agree	C Agree
111	<40	Female	Han Chinese	Graduate Diploma	Other	Unmarried	6	＞8000 /month	Urban and Rural Residents Medical Insurance; Commercial Insurance	Fairly Good	A.more than before	A.Yes	A.Yes	A.Yes	No	(Skipped)	Yes	No	(Skipped)	Yes	Yes	Yes	Yes	Yes	Yes	Unclear	Yes	Unclear	(Skipped)	Yes	B.Self-funded by individual	No	Yes	Yes	Yes	Yes	(Skipped)	Yes	(Skipped)	Yes	(Skipped)	Yes	(Skipped)	Yes	Yes	C.Gastric Cancer	C Agree	D Strongly Agree	C Agree
112	40-59	Male	Han Chinese	Graduate Diploma	Personnel of public institutions / civil servants	Married	2	＞8000 /month	Urban Employees Medical Insurance; Commercial Insurance	Fairly Good	A.more than before	A.Yes	A.Yes	A.Yes	No	(Skipped)	Yes	No	(Skipped)	Yes	Yes	Yes	Yes	Yes	Yes	Yes	Yes	No	(Skipped)	Yes	A.Company physical examination	Yes	(Skipped)	Yes	Yes	Yes	(Skipped)	Yes	(Skipped)	Yes	(Skipped)	Yes	(Skipped)	Yes	Yes	E.prostatic cancer	C Agree	C Agree	C Agree
113	≥60	Male	Han Chinese	Junior High School	Self-employed	Married	3	≤550/month	Urban and Rural Residents Medical Insurance; Commercial Insurance	Fairly Good	A.more than before	C.Unclear	A.Yes	A.Yes	Yes	Yes	(Skipped)	Yes	No	(Skipped)	Yes	Yes	Yes	Yes	Yes	Yes	Yes	Yes	Yes	Yes	B.Self-funded by individual	Unclear	(Skipped)	Yes	Yes	Yes	(Skipped)	Yes	(Skipped)	Yes	(Skipped)	Yes	(Skipped)	Yes	Yes	D.Liver Cancer	C Agree	C Agree	C Agree
114	40-59	Male	Han Chinese	College/University Degree	company employee	Married	4	5,001-8,000 CNY/month	Urban and Rural Residents Medical Insurance	Average	A.more than before	B.No	A.Yes	A.Yes	Yes	Yes	(Skipped)	No	(Skipped)	Yes	Yes	Yes	Yes	Yes	Yes	No	Yes	Yes	Yes	No	(Skipped)	(Skipped)	(Skipped)	Yes	Yes	Yes	(Skipped)	Yes	(Skipped)	Yes	(Skipped)	Yes	(Skipped)	Yes	Yes	A.Lung Cancer	D Strongly Agree	D Strongly Agree	C Agree
115	≥60	Female	Han Chinese	Primary School	Unemployed	Married	2	551-2100 /month	Urban and Rural Residents Medical Insurance	Fairly Good	A.more than before	A.Yes	A.Yes	A.Yes	No	(Skipped)	Yes	No	(Skipped)	No	Yes	Yes	Yes	No	Yes	No	Yes	No	(Skipped)	Yes	B.Self-funded by individual	Yes	(Skipped)	Yes	No	Yes	(Skipped)	as appropriate	(Skipped)	Yes	(Skipped)	Yes	(Skipped)	Yes	No	B.Esophageal Cancer	C Agree	C Agree	C Agree
116	<40	Male	Han Chinese	College/University Degree	Personnel of public institutions / civil servants	Unmarried	4	5,001-8,000 CNY/month	Urban Employees Medical Insurance	Fairly Good	A.more than before	A.Yes	A.Yes	A.Yes	No	(Skipped)	Yes	No	(Skipped)	Yes	Yes	Yes	Yes	Yes	Yes	(Skipped)	Yes	No	(Skipped)	Yes	A.Company physical examination	No	No	Unclear	Yes	Yes	(Skipped)	Yes	(Skipped)	Yes	(Skipped)	Yes	(Skipped)	Yes	Yes	A.Lung Cancer	C Agree	C Agree	C Agree
117	40-59	Female	Han Chinese	Primary School	Farmer/Migrant Worker	Married	2	≤550/month	Urban and Rural Residents Medical Insurance	Fairly Good	D.Unclear	C.Unclear	C.Unclear	C.Unclear	No	(Skipped)	Yes	No	(Skipped)	Yes	Unclear	Yes	Unclear	Unclear	Unclear	Unclear	Yes	Unclear	(Skipped)	Yes	B.Self-funded by individual	No	Yes	Unclear	Unclear	Yes	(Skipped)	Yes	(Skipped)	Yes	(Skipped)	Yes	(Skipped)	Yes	Yes	B.Esophageal Cancer	A Strongly disagree	Strongly disagree	A Strongly disagree
118	≥60	Female	Han Chinese	Senior High School/Technical Secondary School	retirement〖职员〗	Married	2	2,101-5,000 CNY/month	Urban Employees Medical Insurance; Commercial Insurance	Fairly Good	A.more than before	C.Unclear	A.Yes	A.Yes	No	(Skipped)	Yes	No	(Skipped)	Yes	Yes	Yes	Yes	Yes	Yes	No	Yes	No	(Skipped)	Yes	A.Company physical examination	Yes	(Skipped)	No	Yes	No	E.I think there are no symptoms, so it's not necessary.	Yes	(Skipped)	Yes	(Skipped)	Yes	(Skipped)	No	as appropriate	E.prostatic cancer	B disagree	C Agree	C Agree
119	<40	Female	Han Chinese	Junior High School	Unemployed	Married	3	5,001-8,000 CNY/month	Urban and Rural Residents Medical Insurance	Good	A.more than before	A.Yes	A.Yes	A.Yes	No	(Skipped)	Yes	No	(Skipped)	Yes	Yes	Yes	Yes	Yes	Yes	No	Yes	No	(Skipped)	No	(Skipped)	(Skipped)	(Skipped)	Yes	Yes	Yes	(Skipped)	Yes	(Skipped)	Yes	(Skipped)	Yes	(Skipped)	Yes	Yes	D.Liver Cancer	C Agree	C Agree	C Agree
120	<40	Male	Han Chinese	Senior High School/Technical Secondary School	freelance work	Married	7	2,101-5,000 CNY/month	Urban and Rural Residents Medical Insurance	Fairly Good	A.more than before	A.Yes	A.Yes	A.Yes	Yes	Yes	(Skipped)	Yes	Yes	(Skipped)	Yes	Yes	Yes	Yes	Yes	(Skipped)	Yes	Unclear	(Skipped)	Yes	A.Company physical examination	No	No	Yes	Yes	Yes	(Skipped)	Yes	(Skipped)	Yes	(Skipped)	Yes	(Skipped)	Yes	Yes	B.Esophageal Cancer	C Agree	D Strongly Agree	D Strongly Agree
121	<40	Female	Han Chinese	Junior High School	Self-employed	Married	2	5,001-8,000 CNY/month	Urban Employees Medical Insurance	Fairly Poor	A.more than before	C.Unclear	A.Yes	A.Yes	No	(Skipped)	Yes	Yes	Yes	(Skipped)	Yes	Yes	Yes	Yes	Yes	Unclear	Unclear	Yes	Yes	Yes	B.Self-funded by individual	No	Yes	Yes	Yes	Yes	(Skipped)	Yes	(Skipped)	Yes	(Skipped)	Yes	(Skipped)	Yes	Yes	A.Lung Cancer	C Agree	C Agree	C Agree
122	40-59	Male	Han Chinese	College/University Degree	Enterprise Employee/Worker	Married	2	5,001-8,000 CNY/month	Urban and Rural Residents Medical Insurance	Good	A.more than before	C.Unclear	C.Unclear	A.Yes	No	(Skipped)	Yes	No	(Skipped)	Yes	Unclear	Unclear	Yes	Yes	Yes	(Skipped)	Yes	Unclear	(Skipped)	Yes	A.Company physical examination	Unclear	(Skipped)	Yes	Yes	Yes	(Skipped)	Yes	(Skipped)	Yes	(Skipped)	Yes	(Skipped)	Yes	Yes	B.Esophageal Cancer	C Agree	C Agree	C Agree
123	<40	Female	Han Chinese	College/University Degree	Enterprise Employee/Worker	Unmarried	4	5,001-8,000 CNY/month	Urban Employees Medical Insurance	Average	A.more than before	A.Yes	A.Yes	A.Yes	No	(Skipped)	Yes	No	(Skipped)	Yes	Yes	Yes	Yes	Yes	Yes	Yes	Yes	Yes	Yes	No	(Skipped)	(Skipped)	(Skipped)	Yes	Yes	Yes	(Skipped)	Yes	(Skipped)	Yes	(Skipped)	Yes	(Skipped)	Yes	as appropriate	B.Esophageal Cancer	C Agree	C Agree	C Agree
124	<40	Female	Han Chinese	Senior High School/Technical Secondary School	company employee	Married	4	5,001-8,000 CNY/month	Urban Employees Medical Insurance	Good	A.more than before	C.Unclear	A.Yes	A.Yes	No	(Skipped)	Yes	No	(Skipped)	Yes	Yes	Yes	Yes	Yes	Yes	No	Yes	Yes	Yes	Yes	B.Self-funded by individual	Yes	(Skipped)	Yes	No	Yes	(Skipped)	Yes	(Skipped)	Yes	(Skipped)	Yes	(Skipped)	No	No	C.Gastric Cancer	C Agree	B disagree	B disagree
125	<40	Male	Han Chinese	College/University Degree	Other	Unmarried	3	551-2100 /month	Urban and Rural Residents Medical Insurance	Average	A.more than before	C.Unclear	C.Unclear	A.Yes	No	(Skipped)	Yes	Yes	Yes	(Skipped)	Yes	Yes	Yes	Yes	Yes	(Skipped)	No	Yes	No	Yes	C.Other	Unclear	(Skipped)	Unclear	No	Yes	(Skipped)	Yes	(Skipped)	as appropriate	(Skipped)	Yes	(Skipped)	Unclear	as appropriate	C.Gastric Cancer	B disagree	B disagree	B disagree
126	40-59	Male	Han Chinese	Junior High School	Enterprise Employee/Worker	Married	2	2,101-5,000 CNY/month	Urban Employees Medical Insurance	Fairly Good	A.more than before	A.Yes	B.No	A.Yes	Yes	Yes	(Skipped)	No	(Skipped)	Yes	Yes	Yes	Yes	Yes	Yes	(Skipped)	Yes	No	(Skipped)	No	(Skipped)	(Skipped)	(Skipped)	Yes	Yes	Yes	(Skipped)	Yes	(Skipped)	Yes	(Skipped)	Yes	(Skipped)	Yes	Yes	A.Lung Cancer	C Agree	C Agree	C Agree
127	≥60	Male	Han Chinese	Senior High School/Technical Secondary School	retirement	Married	3	＞8000 /month	Urban Employees Medical Insurance	Average	A.more than before	C.Unclear	A.Yes	A.Yes	Yes	Yes	(Skipped)	No	(Skipped)	No	Unclear	Yes	No	Yes	Yes	(Skipped)	Yes	Yes	Yes	Yes	A.Company physical examination	Yes	(Skipped)	Yes	Yes	Yes	(Skipped)	Yes	(Skipped)	Yes	(Skipped)	Yes	(Skipped)	Yes	Yes	D.Liver Cancer	B disagree	B disagree	B disagree
128	40-59	Female	Han Chinese	Senior High School/Technical Secondary School	freelance work	Divorced	3	2,101-5,000 CNY/month	Urban Employees Medical Insurance; Commercial Insurance	Average	A.more than before	A.Yes	A.Yes	A.Yes	Yes	Yes	(Skipped)	No	(Skipped)	Yes	Yes	Yes	Yes	Yes	Yes	No	Yes	Unclear	(Skipped)	Unclear	(Skipped)	(Skipped)	(Skipped)	Unclear	Unclear	as appropriate	(Skipped)	Yes	(Skipped)	Yes	(Skipped)	Yes	(Skipped)	Yes	as appropriate	B.Esophageal Cancer	C Agree	C Agree	C Agree
129	40-59	Male	Han Chinese	Junior High School	Farmer/Migrant Worker	Married	3	≤550/month	Urban and Rural Residents Medical Insurance	Fairly Good	A.more than before	C.Unclear	A.Yes	A.Yes	No	(Skipped)	Yes	Yes	Yes	(Skipped)	Yes	Yes	No	Yes	Yes	(Skipped)	Yes	Yes	Yes	Yes	B.Self-funded by individual	Yes	(Skipped)	Yes	Yes	as appropriate	(Skipped)	Yes	(Skipped)	Yes	(Skipped)	Yes	(Skipped)	Yes	Yes	A.Lung Cancer	C Agree	C Agree	C Agree
130	<40	Female	Han Chinese	Senior High School/Technical Secondary School	Unemployed	Married	4	5,001-8,000 CNY/month	Urban and Rural Residents Medical Insurance; Commercial Insurance	Fairly Good	D.Unclear	C.Unclear	C.Unclear	A.Yes	No	(Skipped)	Yes	No	(Skipped)	Yes	Yes	Yes	Yes	Yes	Yes	Yes	Yes	Unclear	(Skipped)	No	(Skipped)	(Skipped)	(Skipped)	Yes	Unclear	Yes	(Skipped)	Yes	(Skipped)	as appropriate	(Skipped)	as appropriate	(Skipped)	Yes	Yes	A.Lung Cancer	C Agree	C Agree	C Agree
131	≥60	Male	Han Chinese	Primary School	Unemployed	Married	4	≤550/month	Urban and Rural Residents Medical Insurance	Good	A.more than before	A.Yes	A.Yes	A.Yes	Yes	Unclear	(Skipped)	No	(Skipped)	Yes	Yes	Yes	Unclear	Yes	Unclear	(Skipped)	Yes	Unclear	(Skipped)	No	(Skipped)	(Skipped)	(Skipped)	Unclear	Unclear	Yes	(Skipped)	Yes	(Skipped)	Yes	(Skipped)	Yes	(Skipped)	Yes	as appropriate	A.Lung Cancer	B disagree	B disagree	B disagree
132	40-59	Female	Han Chinese	Junior High School	retirement〖职工〗	Married	3	＞8000 /month	Urban Employees Medical Insurance	Fairly Good	A.more than before	B.No	A.Yes	A.Yes	No	(Skipped)	No	No	(Skipped)	Yes	Yes	Yes	Yes	Yes	Yes	No	Yes	Unclear	(Skipped)	Yes	A.Company physical examination	Yes	(Skipped)	Yes	Yes	Yes	(Skipped)	No	A.There is no need to suggest it	Yes	(Skipped)	Yes	(Skipped)	Yes	Yes	A.Lung Cancer	C Agree	D Strongly Agree	B disagree
133	40-59	Female	Han Chinese	Senior High School/Technical Secondary School	Other	Married	3	＞8000 /month	Urban and Rural Residents Medical Insurance; Commercial Insurance	Fairly Good	A.more than before	A.Yes	A.Yes	A.Yes	No	(Skipped)	Yes	No	(Skipped)	Yes	Yes	Yes	Yes	Yes	Yes	No	Yes	Unclear	(Skipped)	Yes	B.Self-funded by individual	Yes	(Skipped)	Yes	Unclear	Yes	(Skipped)	Yes	(Skipped)	Yes	(Skipped)	Yes	(Skipped)	Unclear	Yes	B.Esophageal Cancer	C Agree	C Agree	C Agree
134	40-59	Female	Han Chinese	College/University Degree	retirement	Married	2	5,001-8,000 CNY/month	Urban Employees Medical Insurance	Average	A.more than before	B.No	A.Yes	A.Yes	No	(Skipped)	Yes	No	(Skipped)	Yes	Yes	Yes	Yes	Yes	Yes	No	Yes	Yes	Yes	Yes	B.Self-funded by individual	No	Yes	Yes	Yes	Yes	(Skipped)	Yes	(Skipped)	Yes	(Skipped)	Yes	(Skipped)	Yes	Yes	A.Lung Cancer	C Agree	C Agree	C Agree
135	≥60	Female	Han Chinese	Senior High School/Technical Secondary School	company employee	Married	2	2,101-5,000 CNY/month	Urban and Rural Residents Medical Insurance	Fairly Good	A.more than before	A.Yes	A.Yes	A.Yes	No	(Skipped)	Yes	No	(Skipped)	Yes	Yes	Yes	No	Yes	Yes	Unclear	Yes	Yes	Yes	No	(Skipped)	(Skipped)	(Skipped)	Yes	Yes	Yes	(Skipped)	Yes	(Skipped)	Yes	(Skipped)	Yes	(Skipped)	Yes	No	G.Other〖结肠癌〗	A Strongly disagree	B disagree	A Strongly disagree
136	40-59	Male	Han Chinese	Junior High School	Unemployed	Married	2	2,101-5,000 CNY/month	Urban and Rural Residents Medical Insurance	Fairly Poor	A.more than before	A.Yes	C.Unclear	A.Yes	No	(Skipped)	Yes	No	(Skipped)	Yes	Yes	Yes	No	No	Yes	(Skipped)	No	No	(Skipped)	No	(Skipped)	(Skipped)	(Skipped)	No	No	Yes	(Skipped)	Yes	(Skipped)	as appropriate	(Skipped)	Yes	(Skipped)	No	No	A.Lung Cancer	B disagree	B disagree	B disagree
137	<40	Female	Han Chinese	College/University Degree	Self-employed	Married	4	551-2100 /month	Urban Employees Medical Insurance	Good	A.more than before	B.No	A.Yes	A.Yes	No	(Skipped)	Yes	No	(Skipped)	Yes	Yes	Yes	No	Yes	No	No	Yes	Unclear	(Skipped)	No	(Skipped)	(Skipped)	(Skipped)	Yes	Yes	Yes	(Skipped)	Yes	(Skipped)	Yes	(Skipped)	Yes	(Skipped)	Yes	Yes	B.Esophageal Cancer	C Agree	C Agree	C Agree
138	≥60	Female	Han Chinese	Junior High School	retirement〖护士〗	Married	6	2,101-5,000 CNY/month	Urban Employees Medical Insurance	Fairly Good	A.more than before	A.Yes	A.Yes	A.Yes	No	(Skipped)	Yes	No	(Skipped)	Yes	Yes	Yes	Yes	Yes	Yes	No	Yes	Yes	Yes	Yes	A.Company physical examination	Yes	(Skipped)	Yes	Yes	Yes	(Skipped)	Yes	(Skipped)	Yes	(Skipped)	Yes	(Skipped)	Yes	Yes	D.Liver Cancer	C Agree	C Agree	C Agree
139	<40	Female	Han Chinese	College/University Degree	Personnel of public institutions / civil servants	Married	6	＞8000 /month	Urban Employees Medical Insurance	Average	A.more than before	B.No	A.Yes	A.Yes	No	(Skipped)	Yes	Yes	Yes	(Skipped)	Yes	Yes	Yes	Yes	No	(Skipped)	No	Yes	Yes	Yes	A.Company physical examination	Yes	(Skipped)	Yes	Yes	Yes	(Skipped)	Yes	(Skipped)	Yes	(Skipped)	Yes	(Skipped)	No	as appropriate	B.Esophageal Cancer	B disagree	B disagree	C Agree
140	<40	Female	Han Chinese	College/University Degree	Self-employed	Married	3	2,101-5,000 CNY/month	Urban and Rural Residents Medical Insurance	Good	D.Unclear	A.Yes	A.Yes	A.Yes	No	(Skipped)	Yes	No	(Skipped)	Unclear	Yes	Yes	Yes	Yes	Yes	Yes	Yes	Yes	Unclear	No	(Skipped)	(Skipped)	(Skipped)	Unclear	Unclear	as appropriate	(Skipped)	Yes	(Skipped)	Yes	(Skipped)	Yes	(Skipped)	Yes	Yes	A.Lung Cancer	C Agree	C Agree	C Agree
141	40-59	Male	Han Chinese	College/University Degree	Enterprise Employee/Worker	Married	6	2,101-5,000 CNY/month	Urban Employees Medical Insurance	Average	A.more than before	A.Yes	A.Yes	A.Yes	No	(Skipped)	Yes	No	(Skipped)	Yes	Yes	Yes	Yes	Yes	Yes	(Skipped)	Yes	Yes	Yes	Yes	A.Company physical examination	Yes	(Skipped)	Yes	Yes	Yes	(Skipped)	Yes	(Skipped)	Yes	(Skipped)	Yes	(Skipped)	Yes	Yes	A.Lung Cancer	C Agree	C Agree	C Agree
142	<40	Male	Han Chinese	Senior High School/Technical Secondary School	freelance work	Married	5	2,101-5,000 CNY/month	Urban Employees Medical Insurance	Fairly Good	A.more than before	B.No	C.Unclear	A.Yes	Yes	Yes	(Skipped)	Yes	Yes	(Skipped)	Yes	Yes	Yes	Yes	Yes	Yes	Yes	Yes	Yes	Yes	B.Self-funded by individual	No	Yes	Yes	Yes	Yes	(Skipped)	Yes	(Skipped)	Yes	(Skipped)	Yes	(Skipped)	Yes	Yes	A.Lung Cancer	C Agree	C Agree	C Agree
143	<40	Male	Han Chinese	College/University Degree	freelance work	Unmarried	3	＞8000 /month	Urban and Rural Residents Medical Insurance	Good	A.more than before	B.No	A.Yes	A.Yes	Yes	Yes	(Skipped)	No	(Skipped)	No	Unclear	Yes	Yes	Yes	No	No	Yes	Unclear	(Skipped)	No	(Skipped)	(Skipped)	(Skipped)	No	Yes	Yes	(Skipped)	Yes	(Skipped)	Yes	(Skipped)	Yes	(Skipped)	No	Yes	G.Other〖乳腺〗	B disagree	B disagree	B disagree
144	<40	Male	Han Chinese	College/University Degree	Enterprise Employee/Worker	Married	5	2,101-5,000 CNY/month	Urban Employees Medical Insurance	Average	A.more than before	C.Unclear	C.Unclear	A.Yes	Yes	Yes	(Skipped)	No	(Skipped)	Yes	Yes	Yes	Yes	Yes	Yes	(Skipped)	Yes	Yes	Yes	Yes	A.Company physical examination	No	Yes	Yes	Yes	Yes	(Skipped)	Yes	(Skipped)	Yes	(Skipped)	Yes	(Skipped)	Yes	Yes	A.Lung Cancer	C Agree	B disagree	C Agree
145	<40	Female	Han Chinese	Junior High School	Enterprise Employee/Worker	Married	5	≤550/month	Urban and Rural Residents Medical Insurance	Average	A.more than before	C.Unclear	C.Unclear	A.Yes	No	(Skipped)	Yes	No	(Skipped)	Yes	Yes	Yes	Yes	Yes	Yes	No	Yes	Yes	Yes	No	(Skipped)	(Skipped)	(Skipped)	Yes	Unclear	as appropriate	(Skipped)	Yes	(Skipped)	as appropriate	(Skipped)	Yes	(Skipped)	Yes	as appropriate	C.Gastric Cancer	D Strongly Agree	D Strongly Agree	D Strongly Agree
146	40-59	Female	Han Chinese	Senior High School/Technical Secondary School	company employee	Married	4	551-2100 /month	Urban and Rural Residents Medical Insurance	Fairly Good	A.more than before	A.Yes	A.Yes	A.Yes	No	(Skipped)	Yes	Yes	Yes	(Skipped)	Yes	Yes	Yes	Yes	Yes	Yes	Yes	Yes	Yes	Yes	A.Company physical examination	Yes	(Skipped)	Yes	Yes	Yes	(Skipped)	Yes	(Skipped)	Yes	(Skipped)	Yes	(Skipped)	Yes	Yes	G.Other〖Breast Cancer〗	B disagree	B disagree	B disagree
147	<40	Female	Han Chinese	Junior High School	Farmer/Migrant Worker	Married	5	551-2100 /month	Urban and Rural Residents Medical Insurance	Fairly Good	A.more than before	A.Yes	A.Yes	A.Yes	No	(Skipped)	Yes	No	(Skipped)	Yes	Yes	Yes	Yes	Yes	Yes	No	Yes	Yes	Yes	No	(Skipped)	(Skipped)	(Skipped)	Yes	Yes	Yes	(Skipped)	Yes	(Skipped)	Yes	(Skipped)	Yes	(Skipped)	Yes	Yes	C.Gastric Cancer	C Agree	C Agree	C Agree
148	<40	Male	Han Chinese	College/University Degree	Enterprise Employee/Worker	Married	4	＞8000 /month	Urban Employees Medical Insurance	Fairly Good	A.more than before	A.Yes	A.Yes	A.Yes	No	(Skipped)	No	No	(Skipped)	Yes	Yes	Yes	Yes	Yes	Yes	(Skipped)	Yes	Yes	No	No	(Skipped)	(Skipped)	(Skipped)	No	Yes	Yes	(Skipped)	Yes	(Skipped)	Yes	(Skipped)	Yes	(Skipped)	Yes	as appropriate	B.Esophageal Cancer	D Strongly Agree	D Strongly Agree	D Strongly Agree
149	<40	Male	Han Chinese	College/University Degree	Personnel of public institutions / civil servants	Married	6	2,101-5,000 CNY/month	Urban Employees Medical Insurance	Good	A.more than before	A.Yes	A.Yes	A.Yes	Yes	Yes	(Skipped)	Yes	Yes	(Skipped)	Yes	Yes	Yes	Yes	Yes	(Skipped)	Yes	Yes	Yes	Yes	A.Company physical examination	Unclear	(Skipped)	Yes	Yes	Yes	(Skipped)	Yes	(Skipped)	Yes	(Skipped)	Yes	(Skipped)	Yes	Yes	D.Liver Cancer	B disagree	C Agree	C Agree
150	≥60	Male	Han Chinese	College/University Degree	Personnel of public institutions / civil servants	Married	3	5,001-8,000 CNY/month	Urban Employees Medical Insurance	Fairly Poor	A.more than before	A.Yes	A.Yes	A.Yes	Yes	Yes	(Skipped)	Yes	Yes	(Skipped)	Yes	Yes	Yes	Yes	Yes	Yes	Yes	Yes	Yes	Yes	B.Self-funded by individual	Yes	(Skipped)	Yes	Yes	Yes	(Skipped)	Yes	(Skipped)	Yes	(Skipped)	Yes	(Skipped)	Yes	as appropriate	A.Lung Cancer	C Agree	C Agree	C Agree
151	40-59	Male	Han Chinese	College/University Degree	Personnel of public institutions / civil servants	Married	3	2,101-5,000 CNY/month	Urban Employees Medical Insurance	Average	D.Unclear	C.Unclear	A.Yes	A.Yes	Yes	Yes	(Skipped)	No	(Skipped)	Yes	Yes	Yes	No	Yes	Yes	(Skipped)	Yes	Yes	Yes	Yes	A.Company physical examination	Yes	(Skipped)	Yes	Yes	Yes	(Skipped)	Yes	(Skipped)	Yes	(Skipped)	Yes	(Skipped)	Yes	Yes	A.Lung Cancer	C Agree	C Agree	C Agree
152	≥60	Female	Han Chinese	Senior High School/Technical Secondary School	retirement	Married	2	2,101-5,000 CNY/month	Urban Employees Medical Insurance	Fairly Good	A.more than before	A.Yes	A.Yes	A.Yes	No	(Skipped)	No	Yes	Yes	(Skipped)	Yes	No	Yes	Yes	Yes	Yes	Yes	No	(Skipped)	No	(Skipped)	(Skipped)	(Skipped)	Yes	Yes	Yes	(Skipped)	Yes	(Skipped)	Yes	(Skipped)	Yes	(Skipped)	Yes	Yes	A.Lung Cancer	A Strongly disagree	Strongly disagree	B disagree
153	<40	Female	Han Chinese	College/University Degree	Other	Unmarried	4	2,101-5,000 CNY/month	Urban and Rural Residents Medical Insurance	Fairly Good	A.more than before	A.Yes	A.Yes	A.Yes	No	(Skipped)	Yes	No	(Skipped)	Yes	Yes	Yes	Yes	Yes	Yes	No	Yes	No	(Skipped)	Yes	C.Other	No	Yes	Yes	Yes	Yes	(Skipped)	Yes	(Skipped)	Yes	(Skipped)	Yes	(Skipped)	Yes	Yes	G.Other〖Breast Cancer〗	D Strongly Agree	D Strongly Agree	D Strongly Agree
154	<40	Male	Han Chinese	Senior High School/Technical Secondary School	company employee	Unmarried	3	5,001-8,000 CNY/month	Urban Employees Medical Insurance	Good	A.more than before	B.No	C.Unclear	C.Unclear	No	(Skipped)	Unclear	Yes	Yes	(Skipped)	Unclear	Yes	No	Yes	Unclear	Unclear	Yes	No	(Skipped)	No	(Skipped)	(Skipped)	(Skipped)	No	Yes	Yes	(Skipped)	Yes	(Skipped)	Yes	(Skipped)	Yes	(Skipped)	Yes	as appropriate	A.Lung Cancer	B disagree	B disagree	B disagree
155	≥60	Male	Han Chinese	Primary School	freelance work	Married	5	2,101-5,000 CNY/month	Urban and Rural Residents Medical Insurance	Average	A.more than before	A.Yes	A.Yes	A.Yes	No	(Skipped)	Yes	No	(Skipped)	Yes	Yes	Yes	Yes	Yes	Yes	Yes	Yes	No	(Skipped)	No	(Skipped)	(Skipped)	(Skipped)	Yes	Yes	Yes	(Skipped)	Yes	(Skipped)	Yes	(Skipped)	Yes	(Skipped)	Yes	Yes	A.Lung Cancer	C Agree	C Agree	C Agree
156	40-59	Female	Han Chinese	Senior High School/Technical Secondary School	Unemployed	Married	4	551-2100 /month	Urban and Rural Residents Medical Insurance	Average	A.more than before	A.Yes	A.Yes	A.Yes	No	(Skipped)	Yes	No	(Skipped)	Yes	Yes	Yes	Yes	Yes	Yes	No	Yes	Yes	Yes	Yes	B.Self-funded by individual	No	No	Yes	Yes	Yes	(Skipped)	Yes	(Skipped)	Yes	(Skipped)	Yes	(Skipped)	Yes	Yes	G.Other	C Agree	C Agree	C Agree
157	<40	Female	Han Chinese	College/University Degree	Other	Unmarried	4	2,101-5,000 CNY/month	Urban Employees Medical Insurance	Average	A.more than before	A.Yes	A.Yes	A.Yes	No	(Skipped)	Yes	No	(Skipped)	Yes	Yes	Yes	Yes	Yes	Yes	Yes	Yes	Yes	Yes	Yes	A.Company physical examination	No	Yes	Yes	Yes	Yes	(Skipped)	Yes	(Skipped)	Yes	(Skipped)	Yes	(Skipped)	Yes	Yes	G.Other〖Breast Cancer〗	B disagree	B disagree	C Agree
158	<40	Male	Han Chinese	Senior High School/Technical Secondary School	Self-employed	Divorced	4	＞8000 /month	Urban and Rural Residents Medical Insurance	Average	A.more than before	B.No	A.Yes	A.Yes	Yes	No	(Skipped)	No	(Skipped)	Yes	No	Yes	No	Yes	No	Yes	Yes	No	(Skipped)	Yes	A.Company physical examination	No	No	No	Yes	Yes	(Skipped)	Yes	(Skipped)	Yes	(Skipped)	Yes	(Skipped)	No	Yes	A.Lung Cancer	B disagree	C Agree	B disagree
159	40-59	Male	Han Chinese	Primary School	freelance work	Married	3	≤550/month	Urban and Rural Residents Medical Insurance	Fairly Good	A.more than before	A.Yes	C.Unclear	A.Yes	No	(Skipped)	Yes	Yes	Yes	(Skipped)	Unclear	Unclear	Yes	Yes	Yes	Unclear	Yes	Unclear	(Skipped)	Yes	B.Self-funded by individual	Unclear	(Skipped)	Yes	Unclear	as appropriate	(Skipped)	Yes	(Skipped)	Yes	(Skipped)	Yes	(Skipped)	Unclear	as appropriate	A.Lung Cancer	C Agree	C Agree	C Agree
160	≥60	Female	Han Chinese	College/University Degree	Personnel of public institutions / civil servants	Married	2	5,001-8,000 CNY/month	Urban Employees Medical Insurance	Average	A.more than before	B.No	C.Unclear	A.Yes	No	(Skipped)	Yes	No	(Skipped)	Yes	Yes	Yes	Yes	Yes	Yes	No	Yes	Yes	No	No	(Skipped)	(Skipped)	(Skipped)	Yes	Yes	Yes	(Skipped)	Yes	(Skipped)	Yes	(Skipped)	Yes	(Skipped)	No	as appropriate	A.Lung Cancer	B disagree	C Agree	C Agree
161	40-59	Female	Han Chinese	College/University Degree	Personnel of public institutions / civil servants	Married	4	5,001-8,000 CNY/month	Urban Employees Medical Insurance	Average	A.more than before	A.Yes	A.Yes	A.Yes	No	(Skipped)	Yes	Yes	Yes	(Skipped)	Yes	Yes	Yes	Yes	Yes	No	Yes	Yes	Yes	Yes	A.Company physical examination	Yes	(Skipped)	Yes	Yes	Yes	(Skipped)	Yes	(Skipped)	Yes	(Skipped)	Yes	(Skipped)	Yes	Yes	G.Other〖结肠癌〗	C Agree	C Agree	C Agree
162	<40	Male	Han Chinese	Junior High School	Farmer/Migrant Worker	Unmarried	1	5,001-8,000 CNY/month	Urban and Rural Residents Medical Insurance	Average	D.Unclear	A.Yes	C.Unclear	C.Unclear	Yes	Unclear	(Skipped)	Yes	Yes	(Skipped)	Yes	Yes	Yes	Yes	Yes	(Skipped)	Unclear	Unclear	(Skipped)	No	(Skipped)	(Skipped)	(Skipped)	Unclear	Unclear	as appropriate	(Skipped)	as appropriate	(Skipped)	as appropriate	(Skipped)	as appropriate	(Skipped)	Unclear	as appropriate	F.COPD	B disagree	B disagree	C Agree
163	40-59	Male	Han Chinese	Junior High School	freelance work	Married	3	2,101-5,000 CNY/month	Urban and Rural Residents Medical Insurance	Fairly Good	A.more than before	A.Yes	A.Yes	A.Yes	Yes	Yes	(Skipped)	Yes	Yes	(Skipped)	Yes	Yes	Yes	Yes	Yes	(Skipped)	Yes	Yes	Yes	Yes	A.Company physical examination	No	Yes	Yes	Yes	Yes	(Skipped)	Yes	(Skipped)	Yes	(Skipped)	Yes	(Skipped)	Yes	Yes	A.Lung Cancer	C Agree	C Agree	C Agree
164	40-59	Female	Han Chinese	Senior High School/Technical Secondary School	freelance work	Married	3	2,101-5,000 CNY/month	Urban and Rural Residents Medical Insurance	Fairly Good	A.more than before	C.Unclear	C.Unclear	A.Yes	No	(Skipped)	Yes	No	(Skipped)	Yes	Yes	Yes	Yes	Yes	Yes	No	Yes	Unclear	(Skipped)	No	(Skipped)	(Skipped)	(Skipped)	Yes	Yes	Yes	(Skipped)	Yes	(Skipped)	Yes	(Skipped)	Yes	(Skipped)	Yes	as appropriate	B.Esophageal Cancer	C Agree	C Agree	C Agree
165	40-59	Female	Han Chinese	Junior High School	Farmer/Migrant Worker	Married	5	551-2100 /month	Urban and Rural Residents Medical Insurance	Average	A.more than before	C.Unclear	C.Unclear	A.Yes	No	(Skipped)	Yes	No	(Skipped)	Yes	Yes	Yes	Yes	Yes	Yes	No	Yes	No	(Skipped)	No	(Skipped)	(Skipped)	(Skipped)	Yes	Unclear	Yes	(Skipped)	as appropriate	(Skipped)	Yes	(Skipped)	Yes	(Skipped)	Unclear	No	G.Other〖淋巴瘤〗	C Agree	C Agree	D Strongly Agree
166	40-59	Female	Han Chinese	Primary School	Unemployed	Married	5	551-2100 /month	Urban and Rural Residents Medical Insurance	Fairly Good	A.more than before	B.No	A.Yes	A.Yes	No	(Skipped)	Yes	No	(Skipped)	Yes	Yes	Yes	No	Yes	No	No	Unclear	Yes	No	No	(Skipped)	(Skipped)	(Skipped)	Yes	Yes	Yes	(Skipped)	Yes	(Skipped)	Yes	(Skipped)	Yes	(Skipped)	Yes	as appropriate	A.Lung Cancer	B disagree	B disagree	B disagree
167	≥60	Female	Han Chinese	Junior High School	Unemployed	Married	2	551-2100 /month	Urban and Rural Residents Medical Insurance	Average	A.more than before	C.Unclear	A.Yes	C.Unclear	No	(Skipped)	Yes	No	(Skipped)	Yes	Yes	Yes	No	Yes	Yes	No	Yes	Unclear	(Skipped)	No	(Skipped)	(Skipped)	(Skipped)	Yes	Yes	Yes	(Skipped)	Yes	(Skipped)	Yes	(Skipped)	Yes	(Skipped)	Yes	as appropriate	A.Lung Cancer	B disagree	B disagree	C Agree
168	≥60	Male	Han Chinese	Junior High School	Farmer/Migrant Worker	Married	2	2,101-5,000 CNY/month	Urban and Rural Residents Medical Insurance	Average	A.more than before	C.Unclear	A.Yes	A.Yes	Yes	Yes	(Skipped)	No	(Skipped)	Yes	Yes	Yes	No	Yes	Yes	(Skipped)	Yes	Unclear	(Skipped)	No	(Skipped)	(Skipped)	(Skipped)	No	No	Yes	(Skipped)	Yes	(Skipped)	Yes	(Skipped)	Yes	(Skipped)	Yes	Yes	G.Other〖无〗	C Agree	C Agree	C Agree
169	40-59	Female	Han Chinese	Senior High School/Technical Secondary School	Unemployed	Married	3	5,001-8,000 CNY/month	Urban Employees Medical Insurance	Good	A.more than before	C.Unclear	A.Yes	A.Yes	No	(Skipped)	Yes	No	(Skipped)	Yes	Yes	No	Unclear	Yes	No	No	No	Unclear	(Skipped)	Yes	A.Company physical examination	No	No	Yes	No	拒绝回答	(Skipped)	as appropriate	(Skipped)	Yes	(Skipped)	Yes	(Skipped)	No	as appropriate	G.Other	A Strongly disagree	B disagree	B disagree
170	40-59	Male	Han Chinese	Senior High School/Technical Secondary School	company employee	Married	5	2,101-5,000 CNY/month	Urban Employees Medical Insurance; Commercial Insurance	Fairly Good	A.more than before	A.Yes	A.Yes	A.Yes	No	(Skipped)	Yes	Yes	Yes	(Skipped)	Yes	Yes	Yes	Yes	Yes	(Skipped)	Yes	Yes	Yes	Yes	A.Company physical examination	Yes	(Skipped)	Yes	Yes	Yes	(Skipped)	Yes	(Skipped)	Yes	(Skipped)	Yes	(Skipped)	Yes	Yes	G.Other〖脑胶质瘤〗	C Agree	C Agree	C Agree
171	40-59	Female	Han Chinese	Primary School	company employee	Married	2	≤550/month	Urban and Rural Residents Medical Insurance	Good	A.more than before	C.Unclear	A.Yes	A.Yes	No	(Skipped)	Yes	No	(Skipped)	Yes	Unclear	Yes	Yes	Yes	Yes	Yes	Yes	Yes	Yes	Yes	B.Self-funded by individual	Yes	(Skipped)	Yes	Yes	Yes	(Skipped)	Yes	(Skipped)	Yes	(Skipped)	Yes	(Skipped)	No	Yes	G.Other〖一〗	C Agree	C Agree	C Agree
172	40-59	Female	Han Chinese	Junior High School	freelance work	Married	3	≤550/month	Urban and Rural Residents Medical Insurance	Fairly Good	A.more than before	A.Yes	A.Yes	A.Yes	No	(Skipped)	Yes	No	(Skipped)	Yes	Yes	Yes	Yes	Yes	Yes	No	Yes	Yes	Yes	Yes	B.Self-funded by individual	Yes	(Skipped)	Yes	Yes	Yes	(Skipped)	Yes	(Skipped)	Yes	(Skipped)	Yes	(Skipped)	Yes	Yes	B.Esophageal Cancer	D Strongly Agree	D Strongly Agree	D Strongly Agree
173	<40	Female	Han Chinese	College/University Degree	Enterprise Employee/Worker	Married	5	＞8000 /month	Urban Employees Medical Insurance	Fairly Good	A.more than before	A.Yes	A.Yes	A.Yes	No	(Skipped)	Yes	No	(Skipped)	Yes	Yes	Yes	Yes	Yes	Yes	Yes	Yes	Yes	Yes	Yes	A.Company physical examination	Unclear	(Skipped)	Yes	Yes	Yes	(Skipped)	Yes	(Skipped)	Yes	(Skipped)	Yes	(Skipped)	Yes	as appropriate	C.Gastric Cancer	C Agree	C Agree	C Agree
174	40-59	Female	Han Chinese	Primary School	Unemployed	Married	4	551-2100 /month	Urban and Rural Residents Medical Insurance	Fairly Good	A.more than before	C.Unclear	C.Unclear	A.Yes	No	(Skipped)	Yes	No	(Skipped)	Unclear	Yes	Yes	No	Yes	No	No	Unclear	Unclear	(Skipped)	No	(Skipped)	(Skipped)	(Skipped)	No	No	Yes	(Skipped)	Yes	(Skipped)	as appropriate	(Skipped)	as appropriate	(Skipped)	No	as appropriate	G.Other〖直肠癌〗	B disagree	B disagree	B disagree
175	<40	Male	Han Chinese	College/University Degree	Enterprise Employee/Worker	Married	3	＞8000 /month	Urban Employees Medical Insurance	Average	A.more than before	C.Unclear	C.Unclear	A.Yes	No	(Skipped)	Yes	No	(Skipped)	Yes	Yes	Yes	Unclear	Yes	No	No	Unclear	Yes	Unclear	No	(Skipped)	(Skipped)	(Skipped)	Yes	No	as appropriate	(Skipped)	as appropriate	(Skipped)	Yes	(Skipped)	Yes	(Skipped)	No	as appropriate	A.Lung Cancer	B disagree	B disagree	C Agree
176	≥60	Male	Han Chinese	Primary School	Unemployed	Married	2	2,101-5,000 CNY/month	Urban Employees Medical Insurance	Fairly Poor	A.more than before	C.Unclear	C.Unclear	A.Yes	Yes	No	(Skipped)	Yes	No	(Skipped)	Yes	Yes	Yes	Yes	No	No	No	Unclear	(Skipped)	No	(Skipped)	(Skipped)	(Skipped)	Yes	Yes	as appropriate	(Skipped)	as appropriate	(Skipped)	Yes	(Skipped)	Yes	(Skipped)	Yes	as appropriate	G.Other〖卵巢癌〗	C Agree	B disagree	C Agree
177	40-59	Male	Han Chinese	College/University Degree	Personnel of public institutions / civil servants	Married	3	5,001-8,000 CNY/month	Urban Employees Medical Insurance	Fairly Good	A.more than before	A.Yes	A.Yes	A.Yes	Yes	No	(Skipped)	No	(Skipped)	Yes	Yes	Yes	Yes	Yes	Yes	(Skipped)	Yes	Yes	Yes	Yes	A.Company physical examination	Yes	(Skipped)	Yes	Yes	Yes	(Skipped)	Yes	(Skipped)	Yes	(Skipped)	Yes	(Skipped)	Yes	Yes	F.COPD	C Agree	C Agree	D Strongly Agree
178	40-59	Female	Han Chinese	Junior High School	freelance work	Married	2	2,101-5,000 CNY/month	Urban and Rural Residents Medical Insurance	Average	A.more than before	C.Unclear	A.Yes	A.Yes	No	(Skipped)	Yes	No	(Skipped)	No	Yes	Yes	Yes	Yes	Yes	No	Yes	Unclear	(Skipped)	Yes	B.Self-funded by individual	Yes	(Skipped)	Yes	No	Yes	(Skipped)	No	A.There is no need to suggest it	Yes	(Skipped)	Yes	(Skipped)	Yes	No	G.Other〖无〗	B disagree	C Agree	C Agree
179	≥60	Female	Han Chinese	College/University Degree	company employee	Married	5	2,101-5,000 CNY/month	Urban and Rural Residents Medical Insurance; Commercial Insurance	Average	A.more than before	C.Unclear	A.Yes	A.Yes	Yes	Yes	(Skipped)	No	(Skipped)	Yes	Yes	Yes	Yes	Yes	Yes	No	Yes	Yes	Yes	No	(Skipped)	(Skipped)	(Skipped)	No	No	Yes	(Skipped)	Yes	(Skipped)	Yes	(Skipped)	Yes	(Skipped)	Yes	Yes	G.Other〖Breast Cancer〗	C Agree	C Agree	C Agree
180	40-59	Female	Han Chinese	College/University Degree	Personnel of public institutions / civil servants	Married	4	5,001-8,000 CNY/month	Urban Employees Medical Insurance; Commercial Insurance	Fairly Good	A.more than before	A.Yes	A.Yes	A.Yes	No	(Skipped)	Yes	No	(Skipped)	Yes	Yes	Yes	Yes	Yes	Yes	Yes	Yes	No	(Skipped)	Yes	A.Company physical examination	Yes	(Skipped)	Yes	Yes	Yes	(Skipped)	Yes	(Skipped)	Yes	(Skipped)	Yes	(Skipped)	Yes	Yes	A.Lung Cancer	C Agree	C Agree	C Agree
181	≥60	Female	Han Chinese	Senior High School/Technical Secondary School	freelance work	Married	5	2,101-5,000 CNY/month	Urban Employees Medical Insurance	Fairly Good	A.more than before	A.Yes	A.Yes	A.Yes	No	(Skipped)	Yes	No	(Skipped)	Yes	Yes	Yes	Yes	Yes	Yes	Yes	Yes	Yes	Yes	No	(Skipped)	(Skipped)	(Skipped)	Yes	Yes	Yes	(Skipped)	Yes	(Skipped)	Yes	(Skipped)	Yes	(Skipped)	Yes	Yes	G.Other	C Agree	C Agree	C Agree
182	40-59	Male	Han Chinese	Senior High School/Technical Secondary School	Self-employed	Married	4	＞8000 /month	Commercial Insurance	Poor	A.more than before	C.Unclear	A.Yes	A.Yes	No	(Skipped)	Yes	Yes	Yes	(Skipped)	Yes	Yes	No	Yes	Yes	(Skipped)	Unclear	Yes	Yes	Yes	B.Self-funded by individual	Unclear	(Skipped)	Unclear	Yes	as appropriate	(Skipped)	Yes	(Skipped)	Yes	(Skipped)	Yes	(Skipped)	Yes	as appropriate	C.Gastric Cancer	C Agree	C Agree	C Agree
183	≥60	Female	Han Chinese	Junior High School	Farmer/Migrant Worker	Married	2	551-2100 /month	Urban and Rural Residents Medical Insurance	Average	A.more than before	A.Yes	A.Yes	A.Yes	No	(Skipped)	Yes	No	(Skipped)	No	Yes	Yes	Yes	Yes	Yes	Yes	Yes	Yes	Unclear	Yes	B.Self-funded by individual	No	Yes	Yes	Yes	Yes	(Skipped)	Yes	(Skipped)	Yes	(Skipped)	Yes	(Skipped)	Yes	as appropriate	B.Esophageal Cancer	C Agree	C Agree	C Agree
184	40-59	Male	Han Chinese	College/University Degree	company employee	Married	4	2,101-5,000 CNY/month	Urban Employees Medical Insurance	Good	A.more than before	A.Yes	A.Yes	A.Yes	Yes	Yes	(Skipped)	Yes	Yes	(Skipped)	Yes	Yes	Yes	Yes	Yes	Yes	Yes	Yes	Yes	Yes	A.Company physical examination	Unclear	(Skipped)	Yes	Yes	Yes	(Skipped)	Yes	(Skipped)	Yes	(Skipped)	Yes	(Skipped)	Yes	Yes	G.Other〖脑胶质瘤〗	D Strongly Agree	D Strongly Agree	D Strongly Agree
185	40-59	Female	Han Chinese	Junior High School	Farmer/Migrant Worker	Married	2	≤550/month	Urban and Rural Residents Medical Insurance	Fairly Poor	A.more than before	A.Yes	A.Yes	A.Yes	Yes	No	(Skipped)	Yes	No	(Skipped)	Yes	Yes	Yes	Yes	Yes	Yes	Yes	Yes	No	No	(Skipped)	(Skipped)	(Skipped)	Yes	Yes	Yes	(Skipped)	Yes	(Skipped)	Yes	(Skipped)	Yes	(Skipped)	No	Yes	G.Other〖输尿管癌〗	B disagree	B disagree	A Strongly disagree
186	≥60	Female	Han Chinese	Junior High School	retirement	Married	5	2,101-5,000 CNY/month	Urban Employees Medical Insurance	Average	A.more than before	A.Yes	A.Yes	A.Yes	Yes	No	(Skipped)	Yes	Yes	(Skipped)	Yes	Yes	Yes	Yes	Yes	Yes	Yes	Yes	Yes	No	(Skipped)	(Skipped)	(Skipped)	Yes	Yes	Yes	(Skipped)	Yes	(Skipped)	Yes	(Skipped)	Yes	(Skipped)	No	Yes	G.Other〖Colorectal Cancer〗	A Strongly disagree	Strongly disagree	A Strongly disagree
187	40-59	Female	Han Chinese	Senior High School/Technical Secondary School	freelance work	Married	2	2,101-5,000 CNY/month	Urban and Rural Residents Medical Insurance	Average	A.more than before	C.Unclear	A.Yes	A.Yes	No	(Skipped)	Yes	No	(Skipped)	No	Yes	Yes	Yes	Yes	Yes	No	Yes	Yes	No	No	(Skipped)	(Skipped)	(Skipped)	No	No	as appropriate	(Skipped)	as appropriate	(Skipped)	as appropriate	(Skipped)	as appropriate	(Skipped)	Yes	as appropriate	D.Liver Cancer	D Strongly Agree	D Strongly Agree	D Strongly Agree
188	≥60	Male	Han Chinese	Primary School	Farmer/Migrant Worker	Married	2	≤550/month	Urban and Rural Residents Medical Insurance; Commercial Insurance	Fairly Good	A.more than before	C.Unclear	C.Unclear	C.Unclear	No	(Skipped)	Yes	No	(Skipped)	Yes	Yes	Yes	Unclear	Yes	Yes	(Skipped)	Yes	Unclear	(Skipped)	No	(Skipped)	(Skipped)	(Skipped)	Unclear	Yes	Yes	(Skipped)	as appropriate	(Skipped)	Yes	(Skipped)	as appropriate	(Skipped)	Yes	as appropriate	G.Other〖Cervical Cancer〗	A Strongly disagree	Strongly disagree	A Strongly disagree
189	≥60	Male	Han Chinese	Junior High School	Farmer/Migrant Worker	Married	2	551-2100 /month	Urban and Rural Residents Medical Insurance	Fairly Good	A.more than before	C.Unclear	A.Yes	A.Yes	Yes	No	(Skipped)	Yes	Yes	(Skipped)	Yes	Yes	Unclear	Yes	Yes	(Skipped)	Yes	Yes	Unclear	No	(Skipped)	(Skipped)	(Skipped)	Unclear	Unclear	as appropriate	(Skipped)	Yes	(Skipped)	Yes	(Skipped)	Yes	(Skipped)	No	No	G.Other〖Cervical Cancer〗	A Strongly disagree	Strongly disagree	A Strongly disagree
190	<40	Male	Han Chinese	Senior High School/Technical Secondary School	company employee	Married	3	2,101-5,000 CNY/month	Urban Employees Medical Insurance	Average	D.Unclear	B.No	A.Yes	A.Yes	Yes	No	(Skipped)	Yes	No	(Skipped)	Yes	Yes	Yes	Yes	No	No	Yes	Unclear	(Skipped)	No	(Skipped)	(Skipped)	(Skipped)	Yes	No	Yes	(Skipped)	Yes	(Skipped)	Yes	(Skipped)	Yes	(Skipped)	No	as appropriate	D.Liver Cancer	B disagree	B disagree	B disagree
191	<40	Female	Han Chinese	Junior High School	company employee	Married	3	2,101-5,000 CNY/month	Urban and Rural Residents Medical Insurance	Average	D.Unclear	A.Yes	A.Yes	A.Yes	No	(Skipped)	Yes	No	(Skipped)	Yes	Yes	Yes	Unclear	Yes	Unclear	Unclear	Yes	Yes	No	No	(Skipped)	(Skipped)	(Skipped)	No	No	Yes	(Skipped)	Yes	(Skipped)	Yes	(Skipped)	Yes	(Skipped)	Unclear	as appropriate	G.Other〖Cervical Cancer〗	B disagree	B disagree	A Strongly disagree
192	<40	Female	Han Chinese	College/University Degree	company employee	Unmarried	3	2,101-5,000 CNY/month	Urban Employees Medical Insurance	Fairly Good	D.Unclear	B.No	B.No	A.Yes	No	(Skipped)	Yes	No	(Skipped)	Yes	No	Yes	Yes	Yes	Yes	Yes	Yes	Yes	Yes	No	(Skipped)	(Skipped)	(Skipped)	Yes	Yes	Yes	(Skipped)	Yes	(Skipped)	Yes	(Skipped)	Yes	(Skipped)	Yes	Yes	C.Gastric Cancer	A Strongly disagree	Strongly disagree	C Agree
193	40-59	Female	Han Chinese	Primary School	Unemployed	Married	2	551-2100 /month	Urban and Rural Residents Medical Insurance	Fairly Poor	A.more than before	A.Yes	A.Yes	A.Yes	No	(Skipped)	Yes	No	(Skipped)	Yes	Yes	Yes	No	Yes	Yes	No	Yes	Unclear	(Skipped)	No	(Skipped)	(Skipped)	(Skipped)	No	Yes	as appropriate	(Skipped)	Yes	(Skipped)	Yes	(Skipped)	Yes	(Skipped)	Yes	Yes	B.Esophageal Cancer	C Agree	B disagree	C Agree
194	40-59	Female	Han Chinese	Primary School	Farmer/Migrant Worker	Married	2	≤550/month	Urban and Rural Residents Medical Insurance	Average	B.less than before	A.Yes	A.Yes	A.Yes	No	(Skipped)	No	No	(Skipped)	No	No	Yes	Yes	Yes	Yes	No	Yes	No	(Skipped)	No	(Skipped)	(Skipped)	(Skipped)	Unclear	Yes	Yes	(Skipped)	Yes	(Skipped)	Yes	(Skipped)	Yes	(Skipped)	Yes	No	G.Other〖肾癌〗	C Agree	B disagree	C Agree
195	<40	Male	Han Chinese	College/University Degree	company employee	Married	2	5,001-8,000 CNY/month	Urban Employees Medical Insurance	Fairly Good	A.more than before	B.No	A.Yes	A.Yes	No	(Skipped)	Yes	No	(Skipped)	Yes	Yes	Yes	Yes	Yes	Yes	Yes	Yes	Yes	Yes	Unclear	(Skipped)	(Skipped)	(Skipped)	Yes	Yes	Yes	(Skipped)	Yes	(Skipped)	Yes	(Skipped)	Yes	(Skipped)	Yes	Yes	G.Other〖胰腺癌〗	C Agree	C Agree	C Agree
196	40-59	Female	Han Chinese	Senior High School/Technical Secondary School	Self-employed	Married	3	2,101-5,000 CNY/month	Urban and Rural Residents Medical Insurance	Fairly Good	A.more than before	C.Unclear	A.Yes	A.Yes	No	(Skipped)	Yes	No	(Skipped)	No	Yes	Yes	Yes	Yes	Yes	No	Yes	No	(Skipped)	No	(Skipped)	(Skipped)	(Skipped)	Yes	Yes	Yes	(Skipped)	Yes	(Skipped)	Yes	(Skipped)	Yes	(Skipped)	Yes	Yes	G.Other〖Breast Cancer〗	C Agree	C Agree	C Agree
197	40-59	Male	Han Chinese	Junior High School	Unemployed	Married	3	2,101-5,000 CNY/month	Urban and Rural Residents Medical Insurance	Fairly Good	A.more than before	A.Yes	A.Yes	A.Yes	Yes	Yes	(Skipped)	Yes	Yes	(Skipped)	Yes	Yes	No	Yes	Yes	(Skipped)	Yes	Unclear	(Skipped)	No	(Skipped)	(Skipped)	(Skipped)	Yes	No	Yes	(Skipped)	No	A.There is no need to suggest it	Yes	(Skipped)	Yes	(Skipped)	Yes	Yes	A.Lung Cancer	C Agree	C Agree	C Agree
198	≥60	Female	Han Chinese	Senior High School/Technical Secondary School	retirement〖教师〗	Married	4	5,001-8,000 CNY/month	Urban Employees Medical Insurance	Fairly Good	A.more than before	A.Yes	A.Yes	A.Yes	No	(Skipped)	Yes	No	(Skipped)	Yes	Yes	Yes	Yes	Yes	Yes	Yes	Yes	Yes	Yes	Yes	A.Company physical examination	Yes	(Skipped)	Yes	Yes	Yes	(Skipped)	Yes	(Skipped)	Yes	(Skipped)	Yes	(Skipped)	Yes	Yes	B.Esophageal Cancer	C Agree	C Agree	C Agree
[truncated: 67 more columns]

## Sheet: 小于40
Participant ID	2. Age (Years)	3. Gender	4. Ethnic Group	5. Educational Level	6. Occupation	7. Marital Status	8. Number of Family Members Living with You	9. Monthly Income (CNY)	10. Type of Medical Insurance	11. Your Height (cm)	12. Your Weight (kg)	13. Self-perceived Overall Health Status in the Past Week?	1.2 Since the 1970s, the number of cancer patients in China has	1.5 Can regular consumption of fresh vegetables and fruits prevent cancer?	1.6 Does regular consumption of contaminated pond water increase cancer risk?	1.7 Does regular consumption of moldy grain increase cancer risk?	2.1 Do you currently smoke (defined as smoking continuously or cumulatively for 6 months or more and having smoked within 30 days before the survey)?	2.1.1 If you smoke, after learning that not smoking can reduce the risk of lung cancer, would you quit or reduce smoking?	2.1.2 If you do not smoke, after learning that secondhand smoke increases the risk of lung cancer, would you mind others smoking near you?	2.2 Do you drink alcohol?	2.2.1 If you drink alcohol, after learning that alcohol consumption increases the risk of various cancers, would you reduce your alcohol intake?	2.2.2 If you do not drink or have quit drinking, after learning that alcohol consumption increases the risk of various cancers, would you advise your relatives and friends to reduce their alcohol intake?	2.3 After learning that eating high-fiber foods (such as vegetables) can prevent colon cancer, would you appropriately increase your intake of high-fiber foods?	2.4 After learning that consuming overheated food, pickled foods, or betel nuts increases the risk of esophageal cancer, colorectal cancer, and gastric cancer, would you reduce your intake of these items?	2.5 After learning that Helicobacter pylori infection (transmitted through oral-oral contact) increases the risk of gastric cancer, would you pay attention to using serving chopsticks when dining out?	2.6 After learning that consuming moldy nuts (e.g., peanuts), dried fruits (e.g., walnuts), and grains (e.g., wheat flour, dried potatoes) increases the risk of liver cancer, would you completely avoid consuming moldy foods?	2.7 After learning that hepatitis B increases the risk of liver cancer, would you support hepatitis B vaccination to prevent hepatitis B infection?	2.8 After learning that estrogen therapy for menopausal syndrome increases the risk of breast cancer, would you still accept it? (For female respondents only)	2.9 After learning that exercise can reduce the risk of cancer, would you increase your exercise level?	3.1 Do you think you have a risk of developing cancer (cancer risk factors include immediate family members with cancer, smoking, alcohol consumption, low-fiber diet, Helicobacter pylori infection, lack of exercise, etc.)?	3.2 If you think you have a cancer risk, would you consider undergoing examination/physical examination/screening?	3.3 Have you had regular physical examinations in the past 5 years?	3.3.1 If yes, what type of physical examination? [Single Choice] *	3.3.1.1 Did the physical examination include cancer screening?	3.3.1.2 If the physical examination did not include cancer screening, would you insist on paying for cancer screening every 3-5 years?	3.3.2 After learning that regular physical examinations help detect precancerous lesions or early-stage cancer, would you regularly undergo physical examinations that include cancer screening?*	3.4 Would you advise your relatives and close friends to undergo cancer screening?	4.1 Generally, only a small number of people have abnormal findings in population physical examinations; if you had abnormal findings in your physical examination, would you promptly seek confirmation at a hospital?	4.1.1 What are the main reasons you would not seek further diagnosis at a hospital?	4.2 If your relative or close friend has abnormal findings in their physical examination, would you advise them to promptly seek confirmation at a hospital?	4.2.1 What are the main reasons you would not advise them to seek confirmation at a hospital?	5.1 Generally, only a small number of people have abnormal findings in population screening; if you were diagnosed with precancerous lesions or cancer, would you receive active treatment?	5.1.1 What are the main reasons you would not receive active treatment?	5.2 If your immediate family member was diagnosed with precancerous lesions or cancer, would you encourage them to receive active treatment?	5.2.1 What are the main reasons you would not encourage your family member to receive active treatment or are unsure?	6.1 Do you think you need to learn more about cancer prevention and treatment knowledge?	6.6 After receiving cancer prevention and treatment knowledge, do you search for related content or verify the authenticity of this knowledge?	6.7 Which type of cancer would you most like to consult about?	1. I regularly pay attention to the latest information about cancer
1	38	Female	Han Chinese	Junior High School	Enterprise Employee/Worker	Married	4	2,101-5,000 CNY/month	Urban and Rural Residents Medical Insurance	158	60	Fairly Good	A.more than before	A.Yes	A.Yes	A.Yes	No	(Skipped)	Yes	No	(Skipped)	Yes	Yes	Yes	Yes	Yes	Yes	No	Yes	Unclear	(Skipped)	No	(Skipped)	(Skipped)	(Skipped)	Yes	Yes	Yes	(Skipped)	Yes	(Skipped)	Yes	(Skipped)	Yes	(Skipped)	Yes	No	C.Gastric Cancer	D Strongly Agree
2	34	Female	Han Chinese	College/University Degree	Self-employed	Married	4	5,001-8,000 CNY/month	Urban and Rural Residents Medical Insurance	155	45	Fairly Good	A.more than before	B.No	A.Yes	A.Yes	No	(Skipped)	Yes	No	(Skipped)	No	Yes	Yes	Yes	Yes	Yes	No	Unclear	Yes	Yes	Yes	B.Self-funded by individual	Yes	(Skipped)	Yes	Yes	Yes	(Skipped)	Yes	(Skipped)	No	C.The treatment may cause pain.	as appropriate	(Skipped)	Unclear	Yes	G.Other〖无〗	C Agree
7	24	Male	Han Chinese	Senior High School/Technical Secondary School	freelance work	Married	2	5,001-8,000 CNY/month	Urban and Rural Residents Medical Insurance	172	55.5	Good	D.Unclear	A.Yes	A.Yes	A.Yes	Yes	Yes	(Skipped)	Yes	Yes	(Skipped)	Yes	Yes	Yes	Yes	Yes	(Skipped)	Yes	No	(Skipped)	Yes	B.Self-funded by individual	Unclear	(Skipped)	Yes	Yes	Yes	(Skipped)	Yes	(Skipped)	Yes	(Skipped)	Yes	(Skipped)	Yes	Yes	B.Esophageal Cancer	C Agree
17	33	Female	Han Chinese	College/University Degree	freelance work	Married	4	551-2100 /month	Urban Employees Medical Insurance	166	70	Average	A.more than before	A.Yes	A.Yes	A.Yes	No	(Skipped)	Yes	Yes	Yes	(Skipped)	Yes	Yes	Yes	Yes	Yes	Yes	No	Yes	Yes	Yes	B.Self-funded by individual	No	Yes	Yes	Yes	Yes	(Skipped)	Yes	(Skipped)	Yes	(Skipped)	Yes	(Skipped)	Yes	Yes	A.Lung Cancer	D Strongly Agree
19	28	Female	Han Chinese	College/University Degree	freelance work	Unmarried	4	5,001-8,000 CNY/month	Urban Employees Medical Insurance	160	58	Average	A.more than before	B.No	A.Yes	A.Yes	No	(Skipped)	Yes	No	(Skipped)	Yes	Yes	Yes	No	Yes	Yes	Yes	Yes	Unclear	(Skipped)	Yes	A.Company physical examination	Yes	(Skipped)	Yes	Yes	Yes	(Skipped)	Yes	(Skipped)	Yes	(Skipped)	Yes	(Skipped)	Yes	Yes	A.Lung Cancer	C Agree
24	22	Female	Han Chinese	College/University Degree	freelance work	Unmarried	4	5,001-8,000 CNY/month	Urban and Rural Residents Medical Insurance	163	55	Fairly Good	D.Unclear	A.Yes	C.Unclear	A.Yes	No	(Skipped)	Yes	No	(Skipped)	Yes	Yes	Yes	Yes	Yes	Yes	No	Yes	Yes	Yes	No	(Skipped)	(Skipped)	(Skipped)	Yes	Yes	Yes	(Skipped)	Yes	(Skipped)	Yes	(Skipped)	Yes	(Skipped)	Yes	Yes	G.Other〖脑瘤〗	A Strongly disagree
27	39	Male	Han Chinese	College/University Degree	Self-employed	Unmarried	1	＞8000 /month	Urban and Rural Residents Medical Insurance	160	73.5	Fairly Good	A.more than before	B.No	A.Yes	A.Yes	No	(Skipped)	Yes	Yes	Yes	(Skipped)	Yes	Yes	Yes	Yes	Yes	(Skipped)	Yes	Yes	Yes	No	(Skipped)	(Skipped)	(Skipped)	Yes	Yes	Yes	(Skipped)	Yes	(Skipped)	Yes	(Skipped)	Yes	(Skipped)	Yes	Yes	B.Esophageal Cancer	C Agree
28	26	Female	Han Chinese	Graduate Diploma	Personnel of public institutions / civil servants	Unmarried	4	5,001-8,000 CNY/month	Urban Employees Medical Insurance	168	56	Fairly Good	D.Unclear	B.No	C.Unclear	A.Yes	No	(Skipped)	No	No	(Skipped)	Yes	Yes	Yes	No	Yes	Yes	Unclear	No	Yes	No	Yes	A.Company physical examination	No	No	No	Yes	Yes	(Skipped)	Yes	(Skipped)	Yes	(Skipped)	Yes	(Skipped)	Yes	as appropriate	A.Lung Cancer	B disagree
29	32	Female	Han Chinese	College/University Degree	Enterprise Employee/Worker	Married	3	2,101-5,000 CNY/month	Urban Employees Medical Insurance	162	58	Average	A.more than before	A.Yes	A.Yes	A.Yes	Yes	Yes	(Skipped)	No	(Skipped)	Yes	Yes	Yes	Yes	Yes	Unclear	Unclear	Yes	Yes	Yes	No	(Skipped)	(Skipped)	(Skipped)	Unclear	Yes	as appropriate	(Skipped)	as appropriate	(Skipped)	Yes	(Skipped)	Yes	(Skipped)	Yes	as appropriate	B.Esophageal Cancer	C Agree
31	28	Female	Han Chinese	Senior High School/Technical Secondary School	company employee	Unmarried	3	5,001-8,000 CNY/month	Urban Employees Medical Insurance	160	60	Average	D.Unclear	C.Unclear	C.Unclear	A.Yes	No	(Skipped)	Yes	No	(Skipped)	Yes	Yes	Yes	Yes	Yes	Yes	Yes	Yes	Unclear	(Skipped)	Yes	A.Company physical examination	Unclear	(Skipped)	Yes	Yes	Yes	(Skipped)	Yes	(Skipped)	Yes	(Skipped)	Yes	(Skipped)	No	No	B.Esophageal Cancer	B disagree
32	32	Male	Han Chinese	Senior High School/Technical Secondary School	Self-employed	Unmarried	4	＞8000 /month	Urban and Rural Residents Medical Insurance; Commercial Insurance	171	75	Good	A.more than before	A.Yes	A.Yes	A.Yes	No	(Skipped)	No	Yes	Yes	(Skipped)	Yes	Yes	Yes	Yes	Yes	(Skipped)	No	No	(Skipped)	No	(Skipped)	(Skipped)	(Skipped)	No	Unclear	Yes	(Skipped)	Yes	(Skipped)	Yes	(Skipped)	Yes	(Skipped)	Yes	Yes	D.Liver Cancer	D Strongly Agree
33	34	Female	Han Chinese	Graduate Diploma	Personnel of public institutions / civil servants	Married	5	2,101-5,000 CNY/month	Urban Employees Medical Insurance	158	50	Fairly Good	A.more than before	A.Yes	A.Yes	A.Yes	No	(Skipped)	Yes	No	(Skipped)	Yes	Yes	Yes	Yes	Yes	Yes	No	Yes	No	(Skipped)	Yes	A.Company physical examination	Yes	(Skipped)	Yes	Yes	Yes	(Skipped)	Yes	(Skipped)	Yes	(Skipped)	Yes	(Skipped)	Yes	Yes	A.Lung Cancer	C Agree
40	38	Male	Han Chinese	Senior High School/Technical Secondary School	Farmer/Migrant Worker	Married	4	551-2100 /month	Urban and Rural Residents Medical Insurance	170	75	Fairly Good	A.more than before	A.Yes	A.Yes	A.Yes	Yes	No	(Skipped)	Yes	No	(Skipped)	Yes	Yes	Yes	Yes	Yes	(Skipped)	Yes	No	(Skipped)	No	(Skipped)	(Skipped)	(Skipped)	Yes	Yes	Yes	(Skipped)	Yes	(Skipped)	Yes	(Skipped)	Yes	(Skipped)	Yes	Yes	B.Esophageal Cancer	C Agree
41	24	Male	Han Chinese	College/University Degree	Enterprise Employee/Worker	Unmarried	3	5,001-8,000 CNY/month	Urban Employees Medical Insurance; Commercial Insurance	168	70	Fairly Good	A.more than before	A.Yes	A.Yes	A.Yes	No	(Skipped)	Yes	No	(Skipped)	Yes	Yes	Yes	Unclear	Yes	Yes	(Skipped)	Yes	No	(Skipped)	No	(Skipped)	(Skipped)	(Skipped)	Yes	Yes	Yes	(Skipped)	Yes	(Skipped)	as appropriate	(Skipped)	Yes	(Skipped)	Yes	Yes	D.Liver Cancer	C Agree
45	36	Female	Han Chinese	College/University Degree	Personnel of public institutions / civil servants	Married	3	5,001-8,000 CNY/month	Urban Employees Medical Insurance	160	56	Good	A.more than before	A.Yes	A.Yes	A.Yes	No	(Skipped)	Yes	No	(Skipped)	Yes	Yes	Yes	Yes	Yes	Yes	Yes	Yes	Yes	Yes	Yes	A.Company physical examination	Yes	(Skipped)	Yes	Yes	Yes	(Skipped)	Yes	(Skipped)	Yes	(Skipped)	Yes	(Skipped)	Yes	Yes	A.Lung Cancer	D Strongly Agree
57	34	Female	Other	College/University Degree	Self-employed	Married	5	551-2100 /month	Urban and Rural Residents Medical Insurance	162	62	Fairly Good	A.more than before	B.No	A.Yes	A.Yes	No	(Skipped)	Yes	No	(Skipped)	Yes	Yes	Yes	Yes	Yes	Unclear	Unclear	Yes	Unclear	(Skipped)	No	(Skipped)	(Skipped)	(Skipped)	Yes	Yes	as appropriate	(Skipped)	Yes	(Skipped)	Yes	(Skipped)	Yes	(Skipped)	Unclear	as appropriate	A.Lung Cancer	C Agree
63	25	Male	Han Chinese	College/University Degree	Enterprise Employee/Worker	Unmarried	3	5,001-8,000 CNY/month	Urban and Rural Residents Medical Insurance	175	180	Good	A.more than before	A.Yes	A.Yes	A.Yes	Yes	Yes	No	Yes	Yes	(Skipped)	Yes	Yes	Yes	Yes	Yes	Yes	Yes	Yes	Yes	Yes	B.Self-funded by individual	Yes	(Skipped)	Yes	Yes	Yes	(Skipped)	Yes	(Skipped)	Yes	(Skipped)	Yes	(Skipped)	Yes	Yes	B.Esophageal Cancer	C Agree
69	33	Female	Han Chinese	College/University Degree	freelance work	Married	8	＞8000 /month	Urban and Rural Residents Medical Insurance	162	80	Fairly Good	A.more than before	A.Yes	A.Yes	A.Yes	No	(Skipped)	No	No	(Skipped)	Yes	Yes	Yes	Yes	Yes	Yes	No	Yes	Unclear	(Skipped)	No	(Skipped)	(Skipped)	(Skipped)	Yes	Unclear	Yes	(Skipped)	Yes	(Skipped)	Yes	(Skipped)	Yes	(Skipped)	Yes	Yes	G.Other〖经典霍其金淋巴瘤〗	C Agree
70	36	Male	Han Chinese	Junior High School	Other	Unmarried	3	2,101-5,000 CNY/month	Urban and Rural Residents Medical Insurance	1.75	108	Fairly Good	A.more than before	B.No	C.Unclear	C.Unclear	Yes	Yes	No	Yes	Yes	(Skipped)	Yes	Yes	Unclear	Yes	Unclear	Unclear	Yes	Unclear	(Skipped)	Yes	B.Self-funded by individual	No	Yes	Unclear	Unclear	Yes	(Skipped)	Yes	(Skipped)	Yes	(Skipped)	Yes	(Skipped)	Yes	as appropriate	B.Esophageal Cancer	D Strongly Agree
73	37	Female	Han Chinese	Senior High School/Technical Secondary School	Unemployed	Married	4	551-2100 /month	Urban and Rural Residents Medical Insurance	163	60	Fairly Good	A.more than before	A.Yes	A.Yes	A.Yes	No	(Skipped)	Yes	No	(Skipped)	Yes	Yes	Yes	No	Yes	Yes	Yes	Yes	Unclear	(Skipped)	No	(Skipped)	(Skipped)	(Skipped)	Yes	Yes	Yes	(Skipped)	Yes	(Skipped)	Yes	(Skipped)	Yes	(Skipped)	Yes	as appropriate	C.Gastric Cancer	C Agree
77	39	Male	Han Chinese	College/University Degree	Personnel of public institutions / civil servants	Married	5	＞8000 /month	Urban and Rural Residents Medical Insurance; Commercial Insurance	173	90	Good	A.more than before	A.Yes	A.Yes	A.Yes	Yes	Yes	Yes	Yes	Yes	(Skipped)	Yes	Yes	Yes	Yes	Yes	Yes	Yes	Yes	Yes	Yes	A.Company physical examination	Yes	(Skipped)	Yes	Yes	Yes	(Skipped)	Yes	(Skipped)	Yes	(Skipped)	Yes	(Skipped)	Yes	Yes	B.Esophageal Cancer	B disagree
89	24	Male	Han Chinese	College/University Degree	Enterprise Employee/Worker	Unmarried	4	2,101-5,000 CNY/month	Urban Employees Medical Insurance	158	54	Good	A.more than before	A.Yes	A.Yes	A.Yes	No	(Skipped)	Yes	No	(Skipped)	Yes	Yes	Yes	Yes	Yes	No	(Skipped)	Yes	Yes	Yes	Yes	A.Company physical examination	No	Yes	Yes	Yes	Yes	(Skipped)	Yes	(Skipped)	Yes	(Skipped)	Yes	(Skipped)	Yes	Yes	A.Lung Cancer	C Agree
91	38	Male	Han Chinese	College/University Degree	freelance work	Married	3	5,001-8,000 CNY/month	Urban and Rural Residents Medical Insurance	180	126	Average	A.more than before	C.Unclear	A.Yes	A.Yes	Yes	Yes	No	Yes	Yes	(Skipped)	Yes	Yes	Yes	Yes	Yes	(Skipped)	Yes	Yes	Yes	Yes	A.Company physical examination	Yes	(Skipped)	Yes	Yes	as appropriate	(Skipped)	as appropriate	(Skipped)	Yes	(Skipped)	Yes	(Skipped)	Yes	as appropriate	A.Lung Cancer	C Agree
93	32	Male	Han Chinese	Senior High School/Technical Secondary School	Self-employed	Married	6	5,001-8,000 CNY/month	Urban and Rural Residents Medical Insurance	169	74	Good	A.more than before	B.No	C.Unclear	A.Yes	Yes	Yes	(Skipped)	Yes	Yes	(Skipped)	Yes	Yes	Yes	Yes	Yes	(Skipped)	Yes	Yes	Yes	No	(Skipped)	(Skipped)	(Skipped)	Yes	Yes	Yes	(Skipped)	Yes	(Skipped)	Yes	(Skipped)	Yes	(Skipped)	Yes	Yes	A.Lung Cancer	C Agree
99	28	Male	Han Chinese	College/University Degree	Enterprise Employee/Worker	Unmarried	5	＞8000 /month	Urban Employees Medical Insurance; Urban and Rural Residents Medical Insurance; Commercial Insurance	170	60	Average	A.more than before	C.Unclear	A.Yes	A.Yes	No	(Skipped)	No	Yes	Yes	(Skipped)	Yes	Yes	No	Yes	Yes	(Skipped)	Yes	Yes	No	Yes	A.Company physical examination	No	No	No	No	as appropriate	(Skipped)	Yes	(Skipped)	Yes	(Skipped)	Yes	(Skipped)	Yes	Yes	C.Gastric Cancer	C Agree
101	27	Female	Han Chinese	College/University Degree	company employee	Unmarried	3	5,001-8,000 CNY/month	Urban and Rural Residents Medical Insurance	160	60	Fairly Poor	A.more than before	C.Unclear	A.Yes	A.Yes	No	(Skipped)	Yes	No	(Skipped)	No	Yes	Yes	Yes	Yes	Yes	Unclear	Yes	Yes	No	No	(Skipped)	(Skipped)	(Skipped)	Yes	Unclear	as appropriate	(Skipped)	as appropriate	(Skipped)	Yes	(Skipped)	Yes	(Skipped)	Yes	as appropriate	B.Esophageal Cancer	B disagree
102	31	Male	Han Chinese	Senior High School/Technical Secondary School	company employee	Married	6	2,101-5,000 CNY/month	Urban Employees Medical Insurance	169	61.5	Fairly Good	A.more than before	A.Yes	A.Yes	A.Yes	Yes	Yes	(Skipped)	Yes	Yes	(Skipped)	Yes	Yes	No	Yes	Yes	Yes	Yes	No	(Skipped)	No	(Skipped)	(Skipped)	(Skipped)	Yes	Yes	Yes	(Skipped)	Yes	(Skipped)	Yes	(Skipped)	Yes	(Skipped)	Yes	Yes	G.Other〖肾癌〗	D Strongly Agree
104	21	Female	Han Chinese	College/University Degree	Other	Unmarried	5	2,101-5,000 CNY/month	Urban and Rural Residents Medical Insurance	157	48	Average	A.more than before	A.Yes	A.Yes	A.Yes	No	(Skipped)	Yes	No	(Skipped)	Yes	Yes	Yes	Yes	Yes	Yes	Yes	Yes	No	(Skipped)	No	(Skipped)	(Skipped)	(Skipped)	Yes	Yes	Yes	(Skipped)	Yes	(Skipped)	Yes	(Skipped)	Yes	(Skipped)	Yes	Yes	C.Gastric Cancer	D Strongly Agree
105	21	Female	Han Chinese	College/University Degree	Other	Unmarried	6	2,101-5,000 CNY/month	Urban Employees Medical Insurance	166	50	Fairly Good	A.more than before	B.No	A.Yes	A.Yes	No	(Skipped)	Yes	No	(Skipped)	Yes	Yes	Yes	Yes	Yes	Yes	No	Yes	Yes	Yes	No	(Skipped)	(Skipped)	(Skipped)	Yes	Yes	Yes	(Skipped)	Yes	(Skipped)	Yes	(Skipped)	Yes	(Skipped)	Yes	Yes	A.Lung Cancer	C Agree
107	39	Female	Han Chinese	College/University Degree	Personnel of public institutions / civil servants	Married	6	＞8000 /month	Urban Employees Medical Insurance	158	60	Average	A.more than before	A.Yes	A.Yes	A.Yes	No	(Skipped)	Yes	No	(Skipped)	Yes	Yes	Yes	Yes	Yes	Yes	No	Yes	Yes	Yes	Yes	A.Company physical examination	Yes	(Skipped)	Yes	Yes	Yes	(Skipped)	Yes	(Skipped)	Yes	(Skipped)	Yes	(Skipped)	Yes	Yes	G.Other〖卵巢癌〗	C Agree
109	21	Male	Han Chinese	College/University Degree	freelance work	Unmarried	6	2,101-5,000 CNY/month	Urban Employees Medical Insurance	170	55	Fairly Good	A.more than before	A.Yes	A.Yes	A.Yes	No	(Skipped)	Yes	No	(Skipped)	Yes	Yes	No	Yes	Yes	Yes	(Skipped)	Yes	No	(Skipped)	No	(Skipped)	(Skipped)	(Skipped)	Yes	Yes	Yes	(Skipped)	Yes	(Skipped)	Yes	(Skipped)	Yes	(Skipped)	Yes	Yes	C.Gastric Cancer	C Agree
110	20	Female	Han Chinese	College/University Degree	company employee	Unmarried	1	5,001-8,000 CNY/month	Urban Employees Medical Insurance	165	65	Average	D.Unclear	A.Yes	A.Yes	A.Yes	Yes	Yes	(Skipped)	Yes	Yes	(Skipped)	Yes	Yes	Yes	Yes	Yes	No	Yes	No	(Skipped)	No	(Skipped)	(Skipped)	(Skipped)	Yes	Yes	Yes	(Skipped)	Yes	(Skipped)	Yes	(Skipped)	as appropriate	(Skipped)	Yes	Yes	B.Esophageal Cancer	B disagree
111	24	Female	Han Chinese	Graduate Diploma	Other	Unmarried	6	＞8000 /month	Urban and Rural Residents Medical Insurance; Commercial Insurance	156	43	Fairly Good	A.more than before	A.Yes	A.Yes	A.Yes	No	(Skipped)	Yes	No	(Skipped)	Yes	Yes	Yes	Yes	Yes	Yes	Unclear	Yes	Unclear	(Skipped)	Yes	B.Self-funded by individual	No	Yes	Yes	Yes	Yes	(Skipped)	Yes	(Skipped)	Yes	(Skipped)	Yes	(Skipped)	Yes	Yes	C.Gastric Cancer	C Agree
116	23	Male	Han Chinese	College/University Degree	Personnel of public institutions / civil servants	Unmarried	4	5,001-8,000 CNY/month	Urban Employees Medical Insurance	172	67	Fairly Good	A.more than before	A.Yes	A.Yes	A.Yes	No	(Skipped)	Yes	No	(Skipped)	Yes	Yes	Yes	Yes	Yes	Yes	(Skipped)	Yes	No	(Skipped)	Yes	A.Company physical examination	No	No	Unclear	Yes	Yes	(Skipped)	Yes	(Skipped)	Yes	(Skipped)	Yes	(Skipped)	Yes	Yes	A.Lung Cancer	C Agree
119	35	Female	Han Chinese	Junior High School	Unemployed	Married	3	5,001-8,000 CNY/month	Urban and Rural Residents Medical Insurance	162cm	48	Good	A.more than before	A.Yes	A.Yes	A.Yes	No	(Skipped)	Yes	No	(Skipped)	Yes	Yes	Yes	Yes	Yes	Yes	No	Yes	No	(Skipped)	No	(Skipped)	(Skipped)	(Skipped)	Yes	Yes	Yes	(Skipped)	Yes	(Skipped)	Yes	(Skipped)	Yes	(Skipped)	Yes	Yes	D.Liver Cancer	C Agree
120	38	Male	Han Chinese	Senior High School/Technical Secondary School	freelance work	Married	7	2,101-5,000 CNY/month	Urban and Rural Residents Medical Insurance	170	70	Fairly Good	A.more than before	A.Yes	A.Yes	A.Yes	Yes	Yes	(Skipped)	Yes	Yes	(Skipped)	Yes	Yes	Yes	Yes	Yes	(Skipped)	Yes	Unclear	(Skipped)	Yes	A.Company physical examination	No	No	Yes	Yes	Yes	(Skipped)	Yes	(Skipped)	Yes	(Skipped)	Yes	(Skipped)	Yes	Yes	B.Esophageal Cancer	C Agree
121	28	Female	Han Chinese	Junior High School	Self-employed	Married	2	5,001-8,000 CNY/month	Urban Employees Medical Insurance	157	103	Fairly Poor	A.more than before	C.Unclear	A.Yes	A.Yes	No	(Skipped)	Yes	Yes	Yes	(Skipped)	Yes	Yes	Yes	Yes	Yes	Unclear	Unclear	Yes	Yes	Yes	B.Self-funded by individual	No	Yes	Yes	Yes	Yes	(Skipped)	Yes	(Skipped)	Yes	(Skipped)	Yes	(Skipped)	Yes	Yes	A.Lung Cancer	C Agree
123	32	Female	Han Chinese	College/University Degree	Enterprise Employee/Worker	Unmarried	4	5,001-8,000 CNY/month	Urban Employees Medical Insurance	162	55	Average	A.more than before	A.Yes	A.Yes	A.Yes	No	(Skipped)	Yes	No	(Skipped)	Yes	Yes	Yes	Yes	Yes	Yes	Yes	Yes	Yes	Yes	No	(Skipped)	(Skipped)	(Skipped)	Yes	Yes	Yes	(Skipped)	Yes	(Skipped)	Yes	(Skipped)	Yes	(Skipped)	Yes	as appropriate	B.Esophageal Cancer	C Agree
124	33	Female	Han Chinese	Senior High School/Technical Secondary School	company employee	Married	4	5,001-8,000 CNY/month	Urban Employees Medical Insurance	165	70	Good	A.more than before	C.Unclear	A.Yes	A.Yes	No	(Skipped)	Yes	No	(Skipped)	Yes	Yes	Yes	Yes	Yes	Yes	No	Yes	Yes	Yes	Yes	B.Self-funded by individual	Yes	(Skipped)	Yes	No	Yes	(Skipped)	Yes	(Skipped)	Yes	(Skipped)	Yes	(Skipped)	No	No	C.Gastric Cancer	C Agree
125	21	Male	Han Chinese	College/University Degree	Other	Unmarried	3	551-2100 /month	Urban and Rural Residents Medical Insurance	178	52	Average	A.more than before	C.Unclear	C.Unclear	A.Yes	No	(Skipped)	Yes	Yes	Yes	(Skipped)	Yes	Yes	Yes	Yes	Yes	(Skipped)	No	Yes	No	Yes	C.Other	Unclear	(Skipped)	Unclear	No	Yes	(Skipped)	Yes	(Skipped)	as appropriate	(Skipped)	Yes	(Skipped)	Unclear	as appropriate	C.Gastric Cancer	B disagree
130	38	Female	Han Chinese	Senior High School/Technical Secondary School	Unemployed	Married	4	5,001-8,000 CNY/month	Urban and Rural Residents Medical Insurance; Commercial Insurance	160	68	Fairly Good	D.Unclear	C.Unclear	C.Unclear	A.Yes	No	(Skipped)	Yes	No	(Skipped)	Yes	Yes	Yes	Yes	Yes	Yes	Yes	Yes	Unclear	(Skipped)	No	(Skipped)	(Skipped)	(Skipped)	Yes	Unclear	Yes	(Skipped)	Yes	(Skipped)	as appropriate	(Skipped)	as appropriate	(Skipped)	Yes	Yes	A.Lung Cancer	C Agree
137	36	Female	Han Chinese	College/University Degree	Self-employed	Married	4	551-2100 /month	Urban Employees Medical Insurance	155	53	Good	A.more than before	B.No	A.Yes	A.Yes	No	(Skipped)	Yes	No	(Skipped)	Yes	Yes	Yes	No	Yes	No	No	Yes	Unclear	(Skipped)	No	(Skipped)	(Skipped)	(Skipped)	Yes	Yes	Yes	(Skipped)	Yes	(Skipped)	Yes	(Skipped)	Yes	(Skipped)	Yes	Yes	B.Esophageal Cancer	C Agree
139	34	Female	Han Chinese	College/University Degree	Personnel of public institutions / civil servants	Married	6	＞8000 /month	Urban Employees Medical Insurance	160	65	Average	A.more than before	B.No	A.Yes	A.Yes	No	(Skipped)	Yes	Yes	Yes	(Skipped)	Yes	Yes	Yes	Yes	No	(Skipped)	No	Yes	Yes	Yes	A.Company physical examination	Yes	(Skipped)	Yes	Yes	Yes	(Skipped)	Yes	(Skipped)	Yes	(Skipped)	Yes	(Skipped)	No	as appropriate	B.Esophageal Cancer	B disagree
140	38	Female	Han Chinese	College/University Degree	Self-employed	Married	3	2,101-5,000 CNY/month	Urban and Rural Residents Medical Insurance	160	56	Good	D.Unclear	A.Yes	A.Yes	A.Yes	No	(Skipped)	Yes	No	(Skipped)	Unclear	Yes	Yes	Yes	Yes	Yes	Yes	Yes	Yes	Unclear	No	(Skipped)	(Skipped)	(Skipped)	Unclear	Unclear	as appropriate	(Skipped)	Yes	(Skipped)	Yes	(Skipped)	Yes	(Skipped)	Yes	Yes	A.Lung Cancer	C Agree
142	38	Male	Han Chinese	Senior High School/Technical Secondary School	freelance work	Married	5	2,101-5,000 CNY/month	Urban Employees Medical Insurance	158	79	Fairly Good	A.more than before	B.No	C.Unclear	A.Yes	Yes	Yes	(Skipped)	Yes	Yes	(Skipped)	Yes	Yes	Yes	Yes	Yes	Yes	Yes	Yes	Yes	Yes	B.Self-funded by individual	No	Yes	Yes	Yes	Yes	(Skipped)	Yes	(Skipped)	Yes	(Skipped)	Yes	(Skipped)	Yes	Yes	A.Lung Cancer	C Agree
143	24	Male	Han Chinese	College/University Degree	freelance work	Unmarried	3	＞8000 /month	Urban and Rural Residents Medical Insurance	180	90	Good	A.more than before	B.No	A.Yes	A.Yes	Yes	Yes	(Skipped)	No	(Skipped)	No	Unclear	Yes	Yes	Yes	No	No	Yes	Unclear	(Skipped)	No	(Skipped)	(Skipped)	(Skipped)	No	Yes	Yes	(Skipped)	Yes	(Skipped)	Yes	(Skipped)	Yes	(Skipped)	No	Yes	G.Other〖乳腺〗	B disagree
144	37	Male	Han Chinese	College/University Degree	Enterprise Employee/Worker	Married	5	2,101-5,000 CNY/month	Urban Employees Medical Insurance	175	80	Average	A.more than before	C.Unclear	C.Unclear	A.Yes	Yes	Yes	(Skipped)	No	(Skipped)	Yes	Yes	Yes	Yes	Yes	Yes	(Skipped)	Yes	Yes	Yes	Yes	A.Company physical examination	No	Yes	Yes	Yes	Yes	(Skipped)	Yes	(Skipped)	Yes	(Skipped)	Yes	(Skipped)	Yes	Yes	A.Lung Cancer	C Agree
145	32	Female	Han Chinese	Junior High School	Enterprise Employee/Worker	Married	5	≤550/month	Urban and Rural Residents Medical Insurance	150	50	Average	A.more than before	C.Unclear	C.Unclear	A.Yes	No	(Skipped)	Yes	No	(Skipped)	Yes	Yes	Yes	Yes	Yes	Yes	No	Yes	Yes	Yes	No	(Skipped)	(Skipped)	(Skipped)	Yes	Unclear	as appropriate	(Skipped)	Yes	(Skipped)	as appropriate	(Skipped)	Yes	(Skipped)	Yes	as appropriate	C.Gastric Cancer	D Strongly Agree
147	39	Female	Han Chinese	Junior High School	Farmer/Migrant Worker	Married	5	551-2100 /month	Urban and Rural Residents Medical Insurance	160	64	Fairly Good	A.more than before	A.Yes	A.Yes	A.Yes	No	(Skipped)	Yes	No	(Skipped)	Yes	Yes	Yes	Yes	Yes	Yes	No	Yes	Yes	Yes	No	(Skipped)	(Skipped)	(Skipped)	Yes	Yes	Yes	(Skipped)	Yes	(Skipped)	Yes	(Skipped)	Yes	(Skipped)	Yes	Yes	C.Gastric Cancer	C Agree
148	37	Male	Han Chinese	College/University Degree	Enterprise Employee/Worker	Married	4	＞8000 /month	Urban Employees Medical Insurance	168	65	Fairly Good	A.more than before	A.Yes	A.Yes	A.Yes	No	(Skipped)	No	No	(Skipped)	Yes	Yes	Yes	Yes	Yes	Yes	(Skipped)	Yes	Yes	No	No	(Skipped)	(Skipped)	(Skipped)	No	Yes	Yes	(Skipped)	Yes	(Skipped)	Yes	(Skipped)	Yes	(Skipped)	Yes	as appropriate	B.Esophageal Cancer	D Strongly Agree
149	29	Male	Han Chinese	College/University Degree	Personnel of public institutions / civil servants	Married	6	2,101-5,000 CNY/month	Urban Employees Medical Insurance	177	75	Good	A.more than before	A.Yes	A.Yes	A.Yes	Yes	Yes	(Skipped)	Yes	Yes	(Skipped)	Yes	Yes	Yes	Yes	Yes	(Skipped)	Yes	Yes	Yes	Yes	A.Company physical examination	Unclear	(Skipped)	Yes	Yes	Yes	(Skipped)	Yes	(Skipped)	Yes	(Skipped)	Yes	(Skipped)	Yes	Yes	D.Liver Cancer	B disagree
153	20	Female	Han Chinese	College/University Degree	Other	Unmarried	4	2,101-5,000 CNY/month	Urban and Rural Residents Medical Insurance	163	57	Fairly Good	A.more than before	A.Yes	A.Yes	A.Yes	No	(Skipped)	Yes	No	(Skipped)	Yes	Yes	Yes	Yes	Yes	Yes	No	Yes	No	(Skipped)	Yes	C.Other	No	Yes	Yes	Yes	Yes	(Skipped)	Yes	(Skipped)	Yes	(Skipped)	Yes	(Skipped)	Yes	Yes	G.Other〖Breast Cancer〗	D Strongly Agree
154	37	Male	Han Chinese	Senior High School/Technical Secondary School	company employee	Unmarried	3	5,001-8,000 CNY/month	Urban Employees Medical Insurance	160	65	Good	A.more than before	B.No	C.Unclear	C.Unclear	No	(Skipped)	Unclear	Yes	Yes	(Skipped)	Unclear	Yes	No	Yes	Unclear	Unclear	Yes	No	(Skipped)	No	(Skipped)	(Skipped)	(Skipped)	No	Yes	Yes	(Skipped)	Yes	(Skipped)	Yes	(Skipped)	Yes	(Skipped)	Yes	as appropriate	A.Lung Cancer	B disagree
157	21	Female	Han Chinese	College/University Degree	Other	Unmarried	4	2,101-5,000 CNY/month	Urban Employees Medical Insurance	160	45	Average	A.more than before	A.Yes	A.Yes	A.Yes	No	(Skipped)	Yes	No	(Skipped)	Yes	Yes	Yes	Yes	Yes	Yes	Yes	Yes	Yes	Yes	Yes	A.Company physical examination	No	Yes	Yes	Yes	Yes	(Skipped)	Yes	(Skipped)	Yes	(Skipped)	Yes	(Skipped)	Yes	Yes	G.Other〖Breast Cancer〗	B disagree
158	30	Male	Han Chinese	Senior High School/Technical Secondary School	Self-employed	Divorced	4	＞8000 /month	Urban and Rural Residents Medical Insurance	171	164	Average	A.more than before	B.No	A.Yes	A.Yes	Yes	No	(Skipped)	No	(Skipped)	Yes	No	Yes	No	Yes	No	Yes	Yes	No	(Skipped)	Yes	A.Company physical examination	No	No	No	Yes	Yes	(Skipped)	Yes	(Skipped)	Yes	(Skipped)	Yes	(Skipped)	No	Yes	A.Lung Cancer	B disagree
162	35	Male	Han Chinese	Junior High School	Farmer/Migrant Worker	Unmarried	1	5,001-8,000 CNY/month	Urban and Rural Residents Medical Insurance	173	125	Average	D.Unclear	A.Yes	C.Unclear	C.Unclear	Yes	Unclear	(Skipped)	Yes	Yes	(Skipped)	Yes	Yes	Yes	Yes	Yes	(Skipped)	Unclear	Unclear	(Skipped)	No	(Skipped)	(Skipped)	(Skipped)	Unclear	Unclear	as appropriate	(Skipped)	as appropriate	(Skipped)	as appropriate	(Skipped)	as appropriate	(Skipped)	Unclear	as appropriate	F.COPD	B disagree
173	38	Female	Han Chinese	College/University Degree	Enterprise Employee/Worker	Married	5	＞8000 /month	Urban Employees Medical Insurance	155	60	Fairly Good	A.more than before	A.Yes	A.Yes	A.Yes	No	(Skipped)	Yes	No	(Skipped)	Yes	Yes	Yes	Yes	Yes	Yes	Yes	Yes	Yes	Yes	Yes	A.Company physical examination	Unclear	(Skipped)	Yes	Yes	Yes	(Skipped)	Yes	(Skipped)	Yes	(Skipped)	Yes	(Skipped)	Yes	as appropriate	C.Gastric Cancer	C Agree
175	31	Male	Han Chinese	College/University Degree	Enterprise Employee/Worker	Married	3	＞8000 /month	Urban Employees Medical Insurance	175	75	Average	A.more than before	C.Unclear	C.Unclear	A.Yes	No	(Skipped)	Yes	No	(Skipped)	Yes	Yes	Yes	Unclear	Yes	No	No	Unclear	Yes	Unclear	No	(Skipped)	(Skipped)	(Skipped)	Yes	No	as appropriate	(Skipped)	as appropriate	(Skipped)	Yes	(Skipped)	Yes	(Skipped)	No	as appropriate	A.Lung Cancer	B disagree
190	32	Male	Han Chinese	Senior High School/Technical Secondary School	company employee	Married	3	2,101-5,000 CNY/month	Urban Employees Medical Insurance	172	68	Average	D.Unclear	B.No	A.Yes	A.Yes	Yes	No	(Skipped)	Yes	No	(Skipped)	Yes	Yes	Yes	Yes	No	No	Yes	Unclear	(Skipped)	No	(Skipped)	(Skipped)	(Skipped)	Yes	No	Yes	(Skipped)	Yes	(Skipped)	Yes	(Skipped)	Yes	(Skipped)	No	as appropriate	D.Liver Cancer	B disagree
191	31	Female	Han Chinese	Junior High School	company employee	Married	3	2,101-5,000 CNY/month	Urban and Rural Residents Medical Insurance	154	48	Average	D.Unclear	A.Yes	A.Yes	A.Yes	No	(Skipped)	Yes	No	(Skipped)	Yes	Yes	Yes	Unclear	Yes	Unclear	Unclear	Yes	Yes	No	No	(Skipped)	(Skipped)	(Skipped)	No	No	Yes	(Skipped)	Yes	(Skipped)	Yes	(Skipped)	Yes	(Skipped)	Unclear	as appropriate	G.Other〖Cervical Cancer〗	B disagree
192	24	Female	Han Chinese	College/University Degree	company employee	Unmarried	3	2,101-5,000 CNY/month	Urban Employees Medical Insurance	160	51	Fairly Good	D.Unclear	B.No	B.No	A.Yes	No	(Skipped)	Yes	No	(Skipped)	Yes	No	Yes	Yes	Yes	Yes	Yes	Yes	Yes	Yes	No	(Skipped)	(Skipped)	(Skipped)	Yes	Yes	Yes	(Skipped)	Yes	(Skipped)	Yes	(Skipped)	Yes	(Skipped)	Yes	Yes	C.Gastric Cancer	A Strongly disagree
195	39	Male	Han Chinese	College/University Degree	company employee	Married	2	5,001-8,000 CNY/month	Urban Employees Medical Insurance	173	76份	Fairly Good	A.more than before	B.No	A.Yes	A.Yes	No	(Skipped)	Yes	No	(Skipped)	Yes	Yes	Yes	Yes	Yes	Yes	Yes	Yes	Yes	Yes	Unclear	(Skipped)	(Skipped)	(Skipped)	Yes	Yes	Yes	(Skipped)	Yes	(Skipped)	Yes	(Skipped)	Yes	(Skipped)	Yes	Yes	G.Other〖胰腺癌〗	C Agree
[truncated: 69 more columns]

## Sheet: 40-59
Participant ID	2. Age (Years)	3. Gender	4. Ethnic Group	5. Educational Level	6. Occupation	7. Marital Status	8. Number of Family Members Living with You	9. Monthly Income (CNY)	10. Type of Medical Insurance	11. Your Height (cm)	12. Your Weight (kg)	13. Self-perceived Overall Health Status in the Past Week?	1.2 Since the 1970s, the number of cancer patients in China has	1.5 Can regular consumption of fresh vegetables and fruits prevent cancer?	1.6 Does regular consumption of contaminated pond water increase cancer risk?	1.7 Does regular consumption of moldy grain increase cancer risk?	2.1 Do you currently smoke (defined as smoking continuously or cumulatively for 6 months or more and having smoked within 30 days before the survey)?	2.1.1 If you smoke, after learning that not smoking can reduce the risk of lung cancer, would you quit or reduce smoking?	2.1.2 If you do not smoke, after learning that secondhand smoke increases the risk of lung cancer, would you mind others smoking near you?	2.2 Do you drink alcohol?	2.2.1 If you drink alcohol, after learning that alcohol consumption increases the risk of various cancers, would you reduce your alcohol intake?	2.2.2 If you do not drink or have quit drinking, after learning that alcohol consumption increases the risk of various cancers, would you advise your relatives and friends to reduce their alcohol intake?	2.3 After learning that eating high-fiber foods (such as vegetables) can prevent colon cancer, would you appropriately increase your intake of high-fiber foods?	2.4 After learning that consuming overheated food, pickled foods, or betel nuts increases the risk of esophageal cancer, colorectal cancer, and gastric cancer, would you reduce your intake of these items?	2.5 After learning that Helicobacter pylori infection (transmitted through oral-oral contact) increases the risk of gastric cancer, would you pay attention to using serving chopsticks when dining out?	2.6 After learning that consuming moldy nuts (e.g., peanuts), dried fruits (e.g., walnuts), and grains (e.g., wheat flour, dried potatoes) increases the risk of liver cancer, would you completely avoid consuming moldy foods?	2.7 After learning that hepatitis B increases the risk of liver cancer, would you support hepatitis B vaccination to prevent hepatitis B infection?	2.8 After learning that estrogen therapy for menopausal syndrome increases the risk of breast cancer, would you still accept it? (For female respondents only)	2.9 After learning that exercise can reduce the risk of cancer, would you increase your exercise level?	3.1 Do you think you have a risk of developing cancer (cancer risk factors include immediate family members with cancer, smoking, alcohol consumption, low-fiber diet, Helicobacter pylori infection, lack of exercise, etc.)?	3.2 If you think you have a cancer risk, would you consider undergoing examination/physical examination/screening?	3.3 Have you had regular physical examinations in the past 5 years?	3.3.1 If yes, what type of physical examination? [Single Choice] *	3.3.1.1 Did the physical examination include cancer screening?	3.3.1.2 If the physical examination did not include cancer screening, would you insist on paying for cancer screening every 3-5 years?	3.3.2 After learning that regular physical examinations help detect precancerous lesions or early-stage cancer, would you regularly undergo physical examinations that include cancer screening?*	3.4 Would you advise your relatives and close friends to undergo cancer screening?	4.1 Generally, only a small number of people have abnormal findings in population physical examinations; if you had abnormal findings in your physical examination, would you promptly seek confirmation at a hospital?	4.1.1 What are the main reasons you would not seek further diagnosis at a hospital?	4.2 If your relative or close friend has abnormal findings in their physical examination, would you advise them to promptly seek confirmation at a hospital?	4.2.1 What are the main reasons you would not advise them to seek confirmation at a hospital?	5.1 Generally, only a small number of people have abnormal findings in population screening; if you were diagnosed with precancerous lesions or cancer, would you receive active treatment?	5.1.1 What are the main reasons you would not receive active treatment?	5.2 If your immediate family member was diagnosed with precancerous lesions or cancer, would you encourage them to receive active treatment?	5.2.1 What are the main reasons you would not encourage your family member to receive active treatment or are unsure?	6.1 Do you think you need to learn more about cancer prevention and treatment knowledge?	6.6 After receiving cancer prevention and treatment knowledge, do you search for related content or verify the authenticity of this knowledge?	6.7 Which type of cancer would you most like to consult about?	1. I regularly pay attention to the latest information about cancer
3	51	Female	Han Chinese	College/University Degree	Retired, Previous Occupation: Enterprise Employee	Married	2	2,101-5,000 CNY/month	Urban Employees Medical Insurance	158	45	Fairly Good	A.more than before	A.Yes	A.Yes	A.Yes	No	(Skipped)	Yes	No	(Skipped)	Yes	Yes	Yes	Yes	Yes	Unclear	No	Yes	Unclear	(Skipped)	No	(Skipped)	(Skipped)	(Skipped)	Unclear	Unclear	Yes	(Skipped)	refuse to answer	(Skipped)	Yes	(Skipped)	Yes	(Skipped)	Yes	Yes	A.Lung Cancer	B disagree
5	52	Female	Han Chinese	Senior High School/Technical Secondary School	Enterprise Employee/Worker	Married	3	2,101-5,000 CNY/month	Urban Employees Medical Insurance	157	51	Good	A.more than before	C.Unclear	C.Unclear	C.Unclear	No	(Skipped)	Yes	No	(Skipped)	Yes	Yes	Yes	Yes	Yes	Unclear	Unclear	Yes	Unclear	(Skipped)	Yes	A.Company physical examination	Yes	(Skipped)	Yes	Yes	Yes	(Skipped)	Yes	(Skipped)	Yes	(Skipped)	Yes	(Skipped)	Yes	Yes	G.Other〖不咨询〗	C Agree
6	57	Female	Han Chinese	Junior High School	Unemployed	Married	2	≤550/month	Urban and Rural Residents Medical Insurance	152	50	Fairly Poor	D.Unclear	C.Unclear	A.Yes	A.Yes	No	(Skipped)	Yes	No	(Skipped)	Yes	Unclear	Yes	Yes	Yes	Unclear	Unclear	Yes	Unclear	(Skipped)	No	(Skipped)	(Skipped)	(Skipped)	Yes	No	as appropriate	(Skipped)	Yes	(Skipped)	as appropriate	(Skipped)	Yes	(Skipped)	Unclear	as appropriate	A.Lung Cancer	A Strongly disagree
8	50	Female	Han Chinese	Primary School	Unemployed	Married	3	≤550/month	Urban and Rural Residents Medical Insurance	154	64	Fairly Good	A.more than before	A.Yes	A.Yes	C.Unclear	No	(Skipped)	Yes	No	(Skipped)	Yes	Yes	Unclear	Yes	Yes	Unclear	Unclear	Yes	Unclear	(Skipped)	No	(Skipped)	(Skipped)	(Skipped)	Unclear	Yes	as appropriate	(Skipped)	Yes	(Skipped)	as appropriate	(Skipped)	as appropriate	(Skipped)	Yes	No	B.Esophageal Cancer	B disagree
10	55	Male	Han Chinese	College/University Degree	Enterprise Employee/Worker	Married	5	＞8000 /month	Urban Employees Medical Insurance	170	70	Good	A.more than before	C.Unclear	A.Yes	A.Yes	Yes	Yes	(Skipped)	Yes	Yes	(Skipped)	Yes	Yes	Yes	Yes	Yes	(Skipped)	Yes	Unclear	(Skipped)	Yes	A.Company physical examination	No	No	Yes	Yes	as appropriate	(Skipped)	Yes	(Skipped)	Yes	(Skipped)	Yes	(Skipped)	Yes	Yes	G.Other〖脑胶质瘤〗	C Agree
11	54	Female	Han Chinese	Primary School	Farmer/Migrant Worker	Married	2	≤550/month	Urban and Rural Residents Medical Insurance	160	65	Average	A.more than before	A.Yes	A.Yes	A.Yes	No	(Skipped)	Yes	No	(Skipped)	Yes	Yes	Yes	No	Yes	Yes	Yes	Unclear	No	(Skipped)	No	(Skipped)	(Skipped)	(Skipped)	Unclear	Yes	Yes	(Skipped)	Yes	(Skipped)	Yes	(Skipped)	Yes	(Skipped)	Yes	as appropriate	A.Lung Cancer	C Agree
15	47	Female	Han Chinese	College/University Degree	Other	Married	3	2,101-5,000 CNY/month	Urban Employees Medical Insurance	150	50	Average	A.more than before	A.Yes	C.Unclear	A.Yes	No	(Skipped)	Yes	No	(Skipped)	Yes	Yes	Yes	Yes	Yes	Yes	No	Yes	Yes	Yes	Yes	B.Self-funded by individual	No	No	Unclear	Unclear	Yes	(Skipped)	Yes	(Skipped)	Yes	(Skipped)	Yes	(Skipped)	Yes	Yes	B.Esophageal Cancer	D Strongly Agree
16	49	Male	Han Chinese	Senior High School/Technical Secondary School	Self-employed	Married	2	5,001-8,000 CNY/month	Urban and Rural Residents Medical Insurance	163	75	Average	A.more than before	A.Yes	A.Yes	A.Yes	No	(Skipped)	Yes	Yes	Yes	(Skipped)	Yes	Yes	Yes	Yes	Yes	(Skipped)	Yes	Yes	Yes	Yes	B.Self-funded by individual	No	Yes	Yes	Yes	Yes	(Skipped)	Yes	(Skipped)	Yes	(Skipped)	Yes	(Skipped)	Yes	Yes	A.Lung Cancer	C Agree
20	52	Female	Han Chinese	Senior High School/Technical Secondary School	retirement	Married	3	551-2100 /month	Urban Employees Medical Insurance	156	110	Good	A.more than before	A.Yes	A.Yes	A.Yes	No	(Skipped)	Yes	No	(Skipped)	Yes	Yes	Yes	Yes	Yes	Yes	Yes	Yes	Yes	Yes	Yes	B.Self-funded by individual	Yes	(Skipped)	Yes	Yes	Yes	(Skipped)	Yes	(Skipped)	Yes	(Skipped)	Yes	(Skipped)	Yes	Yes	A.Lung Cancer	C Agree
21	56	Female	Han Chinese	Primary School	Unemployed	Married	2	≤550/month	Urban and Rural Residents Medical Insurance	155	52	Average	A.more than before	A.Yes	A.Yes	C.Unclear	No	(Skipped)	No	Yes	Yes	(Skipped)	Yes	Yes	Unclear	Unclear	Unclear	Unclear	Unclear	Unclear	(Skipped)	Yes	B.Self-funded by individual	Unclear	(Skipped)	Unclear	Unclear	Yes	(Skipped)	Yes	(Skipped)	No	A.Economic Reasons	Yes	(Skipped)	Yes	No	B.Esophageal Cancer	D Strongly Agree
23	45	Male	Han Chinese	College/University Degree	freelance work	Married	5	5,001-8,000 CNY/month	Urban Employees Medical Insurance	175	80	Average	A.more than before	A.Yes	A.Yes	A.Yes	No	(Skipped)	Yes	Yes	Yes	(Skipped)	Yes	Yes	Yes	Yes	Yes	(Skipped)	Yes	Yes	Yes	Yes	B.Self-funded by individual	Yes	(Skipped)	Yes	Yes	Yes	(Skipped)	Yes	(Skipped)	Yes	(Skipped)	Yes	(Skipped)	Yes	Yes	A.Lung Cancer	C Agree
25	46	Male	Han Chinese	Illiterate	Farmer/Migrant Worker	Married	3	551-2100 /month	Urban and Rural Residents Medical Insurance	178	70	Good	A.more than before	A.Yes	A.Yes	A.Yes	Yes	Yes	(Skipped)	Yes	Yes	(Skipped)	Unclear	Yes	Unclear	Unclear	Unclear	(Skipped)	Yes	Unclear	(Skipped)	Yes	B.Self-funded by individual	No	No	Unclear	Yes	Yes	(Skipped)	Yes	(Skipped)	Yes	(Skipped)	Yes	(Skipped)	Yes	Yes	B.Esophageal Cancer	A Strongly disagree
26	48	Female	Han Chinese	Primary School	Farmer/Migrant Worker	Married	7	≤550/month	Urban and Rural Residents Medical Insurance	l45	50	Good	A.more than before	A.Yes	A.Yes	A.Yes	No	(Skipped)	Yes	No	(Skipped)	Yes	Unclear	Yes	Unclear	Unclear	Unclear	Unclear	Yes	Unclear	(Skipped)	No	(Skipped)	(Skipped)	(Skipped)	Unclear	Unclear	Yes	(Skipped)	Yes	(Skipped)	Yes	(Skipped)	Yes	(Skipped)	Yes	No	A.Lung Cancer	A Strongly disagree
30	52	Male	Han Chinese	Primary School	Enterprise Employee/Worker	Married	3	2,101-5,000 CNY/month	Urban Employees Medical Insurance	165	75	Fairly Poor	A.more than before	C.Unclear	A.Yes	A.Yes	No	(Skipped)	Yes	No	(Skipped)	No	Yes	Yes	Unclear	Yes	Unclear	Yes	Yes	Yes	No	No	(Skipped)	(Skipped)	(Skipped)	Yes	Yes	Yes	(Skipped)	Yes	(Skipped)	Yes	(Skipped)	Yes	(Skipped)	Yes	No	D.Liver Cancer	C Agree
34	43	Male	Han Chinese	Junior High School	Self-employed	Married	2	2,101-5,000 CNY/month	Urban and Rural Residents Medical Insurance	169	70	Average	D.Unclear	A.Yes	C.Unclear	A.Yes	Yes	Unclear	(Skipped)	Yes	Unclear	(Skipped)	Yes	Yes	Unclear	Yes	Yes	Yes	Yes	Yes	Yes	No	(Skipped)	(Skipped)	(Skipped)	Yes	Yes	Yes	(Skipped)	Yes	(Skipped)	Yes	(Skipped)	Yes	(Skipped)	Unclear	as appropriate	C.Gastric Cancer	B disagree
35	47	Female	Han Chinese	Senior High School/Technical Secondary School	Farmer/Migrant Worker	Divorced	4	2,101-5,000 CNY/month	Urban Employees Medical Insurance	154	62	Good	A.more than before	A.Yes	A.Yes	A.Yes	No	(Skipped)	Yes	No	(Skipped)	Yes	Yes	Yes	Yes	Yes	Yes	Yes	Yes	Yes	Yes	Yes	B.Self-funded by individual	Yes	(Skipped)	Yes	Yes	Yes	(Skipped)	Yes	(Skipped)	Yes	(Skipped)	Yes	(Skipped)	Yes	Yes	B.Esophageal Cancer	B disagree
36	41	Male	Han Chinese	College/University Degree	Enterprise Employee/Worker	Married	4	551-2100 /month	Urban Employees Medical Insurance	175	75	Fairly Good	A.more than before	A.Yes	A.Yes	A.Yes	Yes	Yes	(Skipped)	Yes	Yes	(Skipped)	Yes	Yes	Yes	Yes	Yes	(Skipped)	Yes	Yes	Yes	Yes	B.Self-funded by individual	Yes	(Skipped)	Yes	Yes	as appropriate	(Skipped)	Yes	(Skipped)	Yes	(Skipped)	Yes	(Skipped)	Yes	Yes	B.Esophageal Cancer	B disagree
37	40	Male	Han Chinese	College/University Degree	Self-employed	Married	3	2,101-5,000 CNY/month	Urban and Rural Residents Medical Insurance	175	70	Fairly Good	A.more than before	C.Unclear	A.Yes	A.Yes	Yes	Yes	(Skipped)	Yes	Yes	(Skipped)	Yes	Yes	Yes	Yes	Yes	Yes	Yes	Yes	Yes	Yes	B.Self-funded by individual	Unclear	(Skipped)	Yes	Yes	Yes	(Skipped)	Yes	(Skipped)	Yes	(Skipped)	Yes	(Skipped)	Yes	Yes	G.Other〖Breast Cancer〗	C Agree
42	51	Female	Han Chinese	Junior High School	Unemployed	Married	5	2,101-5,000 CNY/month	Urban and Rural Residents Medical Insurance	150	48	Fairly Good	D.Unclear	A.Yes	C.Unclear	C.Unclear	Yes	No	(Skipped)	No	(Skipped)	No	Yes	Yes	Yes	Yes	Yes	No	Yes	No	(Skipped)	No	(Skipped)	(Skipped)	(Skipped)	Yes	Yes	Yes	(Skipped)	Yes	(Skipped)	Yes	(Skipped)	Yes	(Skipped)	No	No	G.Other〖无〗	B disagree
43	49	Male	Han Chinese	College/University Degree	Personnel of public institutions / civil servants	Married	3	2,101-5,000 CNY/month	Urban Employees Medical Insurance	172	78	Fairly Good	A.more than before	C.Unclear	A.Yes	A.Yes	No	(Skipped)	No	Yes	Yes	(Skipped)	Yes	Yes	Yes	Yes	Yes	(Skipped)	Yes	Unclear	(Skipped)	Yes	A.Company physical examination	Yes	(Skipped)	Yes	Yes	Yes	(Skipped)	Yes	(Skipped)	Yes	(Skipped)	Yes	(Skipped)	Yes	as appropriate	A.Lung Cancer	C Agree
44	49	Female	Han Chinese	Senior High School/Technical Secondary School	freelance work	Married	4	2,101-5,000 CNY/month	Urban and Rural Residents Medical Insurance	153	59	Fairly Good	A.more than before	A.Yes	C.Unclear	A.Yes	No	(Skipped)	No	Yes	Yes	(Skipped)	Yes	Yes	Yes	Yes	Yes	No	Yes	Yes	Yes	Yes	A.Company physical examination	Yes	(Skipped)	Yes	Yes	Yes	(Skipped)	Yes	(Skipped)	Yes	(Skipped)	Yes	(Skipped)	No	Yes	A.Lung Cancer	C Agree
46	53	Female	Han Chinese	College/University Degree	Personnel of public institutions / civil servants	Divorced	2	5,001-8,000 CNY/month	Urban Employees Medical Insurance	1.53	51	Good	A.more than before	A.Yes	A.Yes	A.Yes	No	(Skipped)	Yes	Yes	Yes	(Skipped)	Yes	Yes	Yes	Yes	Yes	Yes	Yes	Yes	Yes	Yes	A.Company physical examination	Yes	(Skipped)	Yes	Yes	Yes	(Skipped)	Yes	(Skipped)	Yes	(Skipped)	Yes	(Skipped)	Yes	as appropriate	B.Esophageal Cancer	C Agree
47	47	Female	Han Chinese	Junior High School	Unemployed	Married	5	2,101-5,000 CNY/month	Urban and Rural Residents Medical Insurance	168	72	Fairly Good	A.more than before	A.Yes	A.Yes	A.Yes	No	(Skipped)	Yes	No	(Skipped)	Yes	Yes	Yes	Yes	Yes	Yes	No	Yes	No	(Skipped)	Yes	B.Self-funded by individual	Yes	(Skipped)	Yes	Yes	Yes	(Skipped)	Yes	(Skipped)	Yes	(Skipped)	Yes	(Skipped)	Yes	Yes	B.Esophageal Cancer	C Agree
50	51	Female	Han Chinese	Senior High School/Technical Secondary School	retirement	Divorced	2	551-2100 /month	Urban Employees Medical Insurance	162	63	Average	A.more than before	A.Yes	A.Yes	A.Yes	No	(Skipped)	No	No	(Skipped)	Yes	Yes	Yes	Yes	Yes	Yes	No	Yes	Yes	Yes	Yes	B.Self-funded by individual	Yes	(Skipped)	Yes	Yes	Yes	(Skipped)	Yes	(Skipped)	Yes	(Skipped)	Yes	(Skipped)	Yes	Yes	E.prostatic cancer	C Agree
52	41	Male	Han Chinese	Senior High School/Technical Secondary School	freelance work	Married	4	5,001-8,000 CNY/month	Urban and Rural Residents Medical Insurance	175	75	Good	A.more than before	A.Yes	A.Yes	A.Yes	Yes	No	No	Yes	Yes	(Skipped)	Yes	Yes	No	Yes	Yes	(Skipped)	Yes	No	(Skipped)	Yes	B.Self-funded by individual	Yes	(Skipped)	Yes	No	Yes	(Skipped)	No	DI don't feel any symptoms in my body.	Yes	(Skipped)	Yes	(Skipped)	Yes	No	G.Other〖结肠癌〗	C Agree
53	49	Male	Han Chinese	Junior High School	freelance work	Married	3	2,101-5,000 CNY/month	Urban and Rural Residents Medical Insurance	168	54	Fairly Good	A.more than before	A.Yes	A.Yes	A.Yes	No	(Skipped)	Yes	No	(Skipped)	Yes	Yes	Yes	Yes	Yes	Yes	(Skipped)	Yes	Yes	Yes	Yes	B.Self-funded by individual	Yes	(Skipped)	Yes	Yes	Yes	(Skipped)	Yes	(Skipped)	Yes	(Skipped)	Yes	(Skipped)	Yes	Yes	A.Lung Cancer	C Agree
56	59	Female	Han Chinese	Primary School	Farmer/Migrant Worker	Married	2	551-2100 /month	Urban Employees Medical Insurance	159	68	Average	A.more than before	A.Yes	A.Yes	A.Yes	No	(Skipped)	Yes	Yes	Yes	(Skipped)	Yes	Yes	Yes	Yes	Yes	Yes	Yes	Yes	Yes	Yes	B.Self-funded by individual	Yes	(Skipped)	Yes	Yes	Yes	(Skipped)	Yes	(Skipped)	Yes	(Skipped)	Yes	(Skipped)	Yes	Yes	A.Lung Cancer	C Agree
60	44	Female	Han Chinese	Senior High School/Technical Secondary School	Unemployed	Married	3	≤550/month	Urban and Rural Residents Medical Insurance	158	55	Fairly Good	A.more than before	C.Unclear	A.Yes	A.Yes	No	(Skipped)	Yes	No	(Skipped)	Yes	Yes	Yes	Yes	Yes	Yes	No	Yes	No	(Skipped)	No	(Skipped)	(Skipped)	(Skipped)	Yes	Yes	Yes	(Skipped)	Yes	(Skipped)	Yes	(Skipped)	Yes	(Skipped)	Yes	Yes	G.Other〖肾癌〗	C Agree
62	51	Male	Han Chinese	Senior High School/Technical Secondary School	Enterprise Employee/Worker	Married	3	551-2100 /month	Urban Employees Medical Insurance	169	73	Fairly Good	D.Unclear	C.Unclear	C.Unclear	C.Unclear	Yes	Yes	No	Yes	Yes	(Skipped)	Yes	Yes	Yes	Yes	Yes	(Skipped)	Yes	No	(Skipped)	Yes	A.Company physical examination	Yes	(Skipped)	Yes	Yes	Yes	(Skipped)	Yes	(Skipped)	Yes	(Skipped)	Yes	(Skipped)	Yes	Yes	A.Lung Cancer	C Agree
64	56	Male	Han Chinese	Primary School	freelance work	Unmarried	4	2,101-5,000 CNY/month	Urban and Rural Residents Medical Insurance	160	125	Fairly Poor	A.more than before	A.Yes	A.Yes	A.Yes	Yes	Yes	Yes	Yes	Yes	(Skipped)	Yes	Yes	Yes	Yes	Yes	Yes	Yes	Yes	Yes	Yes	B.Self-funded by individual	No	Yes	Yes	Yes	Yes	(Skipped)	Yes	(Skipped)	Yes	(Skipped)	Yes	(Skipped)	Yes	Yes	B.Esophageal Cancer	D Strongly Agree
66	58	Female	Han Chinese	College/University Degree	retirement〖事业干部〗	Married	4	2,101-5,000 CNY/month	Urban Employees Medical Insurance	162	70	Average	A.more than before	A.Yes	A.Yes	A.Yes	No	(Skipped)	Yes	No	(Skipped)	Yes	Yes	Yes	Yes	Yes	Yes	Yes	Yes	No	(Skipped)	Yes	A.Company physical examination	Yes	(Skipped)	Yes	Yes	Yes	(Skipped)	Yes	(Skipped)	Yes	(Skipped)	Yes	(Skipped)	Yes	Yes	A.Lung Cancer	D Strongly Agree
67	56	Male	Han Chinese	Primary School	Farmer/Migrant Worker	Married	4	551-2100 /month	Urban and Rural Residents Medical Insurance	168	52	Average	A.more than before	C.Unclear	C.Unclear	A.Yes	Yes	Yes	Yes	No	(Skipped)	Yes	Yes	Yes	No	Yes	Yes	Unclear	Yes	Unclear	(Skipped)	No	(Skipped)	(Skipped)	(Skipped)	Yes	Yes	Yes	(Skipped)	refuse to answer	(Skipped)	refuse to answer	(Skipped)	Yes	(Skipped)	Yes	Yes	A.Lung Cancer	C Agree
71	59	Male	Other (Qiang Ethnic Group)	Junior High School	Unemployed	Married	4	2,101-5,000 CNY/month	Urban and Rural Residents Medical Insurance	173	100	Good	A.more than before	A.Yes	A.Yes	A.Yes	No	(Skipped)	No	Yes	Yes	(Skipped)	Yes	Yes	Yes	Yes	Yes	Unclear	Yes	No	(Skipped)	No	(Skipped)	(Skipped)	(Skipped)	Yes	Yes	Yes	(Skipped)	Yes	(Skipped)	Yes	(Skipped)	Yes	(Skipped)	Yes	Yes	A.Lung Cancer	D Strongly Agree
72	54	Male	Han Chinese	Primary School	Unemployed	Married	2	551-2100 /month	Urban and Rural Residents Medical Insurance	160	60	Good	A.more than before	B.No	A.Yes	A.Yes	Yes	No	No	Yes	Yes	(Skipped)	Yes	Yes	No	Yes	No	Unclear	Yes	Unclear	(Skipped)	No	(Skipped)	(Skipped)	(Skipped)	No	No	Yes	(Skipped)	Yes	(Skipped)	Yes	(Skipped)	Yes	(Skipped)	No	as appropriate	A.Lung Cancer	A Strongly disagree
74	59	Male	Han Chinese	College/University Degree	Enterprise Employee/Worker	Married	4	5,001-8,000 CNY/month	Urban Employees Medical Insurance	168	65	Fairly Good	A.more than before	A.Yes	A.Yes	A.Yes	Yes	Yes	Unclear	No	(Skipped)	Yes	Yes	Yes	Yes	Yes	Yes	(Skipped)	Yes	Yes	Yes	Yes	A.Company physical examination	Unclear	(Skipped)	Yes	Yes	Yes	(Skipped)	Yes	(Skipped)	Yes	(Skipped)	Yes	(Skipped)	Yes	as appropriate	A.Lung Cancer	A Strongly disagree
75	52	Female	Han Chinese	Primary School	Unemployed	Married	6	≤550/month	Urban and Rural Residents Medical Insurance	169	75	Average	A.more than before	C.Unclear	C.Unclear	A.Yes	No	(Skipped)	Yes	No	(Skipped)	Yes	Yes	Yes	Yes	Yes	Yes	Yes	Yes	No	(Skipped)	No	(Skipped)	(Skipped)	(Skipped)	Yes	Yes	Yes	(Skipped)	Yes	(Skipped)	Yes	(Skipped)	Yes	(Skipped)	Yes	No	B.Esophageal Cancer	B disagree
80	56	Male	Han Chinese	Senior High School/Technical Secondary School	company employee	Married	4	551-2100 /month	Urban Employees Medical Insurance	176	74	Good	A.more than before	A.Yes	A.Yes	A.Yes	Yes	Yes	Yes	Yes	Yes	(Skipped)	Yes	Yes	Yes	Yes	Yes	(Skipped)	Yes	Yes	Yes	Yes	A.Company physical examination	Yes	(Skipped)	Yes	Yes	Yes	(Skipped)	Yes	(Skipped)	Yes	(Skipped)	Yes	(Skipped)	Yes	Yes	B.Esophageal Cancer	B disagree
87	59	Male	Han Chinese	Junior High School	Self-employed	Married	3	2,101-5,000 CNY/month	Urban and Rural Residents Medical Insurance	176	69	Fairly Good	A.more than before	C.Unclear	A.Yes	A.Yes	Yes	Yes	Yes	Yes	Yes	(Skipped)	Yes	Yes	Yes	Yes	Yes	(Skipped)	Yes	Unclear	(Skipped)	Yes	B.Self-funded by individual	Yes	(Skipped)	Yes	Yes	Yes	(Skipped)	Yes	(Skipped)	Yes	(Skipped)	Yes	(Skipped)	Yes	as appropriate	G.Other〖鼻咽癌〗	B disagree
90	54	Male	Han Chinese	Primary School	Farmer/Migrant Worker	Married	2	551-2100 /month	Urban and Rural Residents Medical Insurance	160	65	Average	A.more than before	A.Yes	A.Yes	A.Yes	No	(Skipped)	No	Yes	No	(Skipped)	Yes	Yes	Yes	Yes	Yes	(Skipped)	Yes	Yes	Yes	Yes	A.Company physical examination	Yes	(Skipped)	Yes	No	Yes	(Skipped)	Yes	(Skipped)	Yes	(Skipped)	Yes	(Skipped)	Yes	No	A.Lung Cancer	C Agree
92	50	Female	Han Chinese	Primary School	Unemployed	Married	3	≤550/month	Urban and Rural Residents Medical Insurance	165	70	Good	A.more than before	A.Yes	A.Yes	A.Yes	Yes	Yes	Yes	No	(Skipped)	Yes	Yes	Yes	Yes	Yes	Yes	Yes	Yes	Yes	Yes	No	(Skipped)	(Skipped)	(Skipped)	Yes	Yes	Yes	(Skipped)	Yes	(Skipped)	Yes	(Skipped)	Yes	(Skipped)	Yes	Yes	B.Esophageal Cancer	C Agree
94	49	Female	Han Chinese	Primary School	Unemployed	Married	2	≤550/month	Urban and Rural Residents Medical Insurance	150	57	Average	A.more than before	C.Unclear	C.Unclear	A.Yes	No	(Skipped)	Yes	No	(Skipped)	Yes	Yes	Yes	Yes	Yes	Unclear	Unclear	Yes	Unclear	(Skipped)	No	(Skipped)	(Skipped)	(Skipped)	Yes	Yes	Yes	(Skipped)	Yes	(Skipped)	Yes	(Skipped)	Yes	(Skipped)	Yes	No	C.Gastric Cancer	A Strongly disagree
95	41	Male	Han Chinese	College/University Degree	Enterprise Employee/Worker	Married	6	＞8000 /month	Urban and Rural Residents Medical Insurance	173	67	Good	B.less than before	C.Unclear	A.Yes	A.Yes	Yes	Yes	(Skipped)	Yes	Yes	(Skipped)	Yes	Yes	Yes	Yes	Yes	No	Yes	Yes	Yes	Yes	A.Company physical examination	No	Yes	Yes	Yes	Yes	(Skipped)	Yes	(Skipped)	as appropriate	(Skipped)	Yes	(Skipped)	Yes	Yes	F.COPD	C Agree
96	54	Female	Han Chinese	Primary School	Enterprise Employee/Worker	Married	3	551-2100 /month	Urban and Rural Residents Medical Insurance	150	62	Good	A.more than before	C.Unclear	A.Yes	A.Yes	No	(Skipped)	Yes	Yes	Yes	(Skipped)	Yes	Yes	Yes	Yes	No	Unclear	Yes	No	(Skipped)	No	(Skipped)	(Skipped)	(Skipped)	No	Yes	Yes	(Skipped)	Yes	(Skipped)	Yes	(Skipped)	Yes	(Skipped)	No	Yes	G.Other〖直肠癌〗	A Strongly disagree
97	52	Female	Han Chinese	Primary School	Unemployed	Married	6	551-2100 /month	Urban and Rural Residents Medical Insurance; Commercial Insurance	146	46	Fairly Good	A.more than before	A.Yes	A.Yes	A.Yes	No	(Skipped)	Yes	No	(Skipped)	Yes	Yes	Yes	Yes	Yes	Yes	No	Yes	Yes	Yes	Yes	B.Self-funded by individual	Yes	(Skipped)	Yes	Yes	Yes	(Skipped)	Yes	(Skipped)	Yes	(Skipped)	Yes	(Skipped)	Yes	Yes	G.Other〖胰腺癌〗	C Agree
98	55	Female	Han Chinese	Illiterate	Unemployed	Married	4	551-2100 /month	Urban Employees Medical Insurance	160	68	Fairly Poor	A.more than before	C.Unclear	B.No	B.不Yes	No	(Skipped)	Yes	Yes	No	(Skipped)	Yes	Yes	Yes	Yes	No	No	Yes	Yes	Yes	No	(Skipped)	(Skipped)	(Skipped)	Yes	Yes	Yes	(Skipped)	Yes	(Skipped)	Yes	(Skipped)	Yes	(Skipped)	Yes	as appropriate	A.Lung Cancer	A Strongly disagree
100	49	Female	Han Chinese	Primary School	Unemployed	Married	4	≤550/month	Urban and Rural Residents Medical Insurance	158	70	Good	A.more than before	A.Yes	A.Yes	A.Yes	No	(Skipped)	Yes	No	(Skipped)	Yes	Yes	Yes	Yes	Yes	Yes	No	Yes	Unclear	(Skipped)	No	(Skipped)	(Skipped)	(Skipped)	Yes	Yes	Yes	(Skipped)	Yes	(Skipped)	Yes	(Skipped)	Yes	(Skipped)	Yes	Yes	G.Other〖直肠癌〗	B disagree
103	43	Female	Han Chinese	College/University Degree	freelance work	Married	3	2,101-5,000 CNY/month	Urban Employees Medical Insurance	163	51.5	Fairly Good	A.more than before	A.Yes	A.Yes	A.Yes	No	(Skipped)	Yes	No	(Skipped)	Yes	Yes	Yes	Yes	Yes	Yes	No	Yes	No	(Skipped)	Yes	B.Self-funded by individual	No	Unclear	Yes	Yes	Yes	(Skipped)	Yes	(Skipped)	Yes	(Skipped)	Yes	(Skipped)	Yes	Yes	G.Other	C Agree
106	50	Female	Han Chinese	Primary School	Unemployed	Married	2	≤550/month	Urban and Rural Residents Medical Insurance	155	60	Good	A.more than before	A.Yes	A.Yes	C.Unclear	No	(Skipped)	Yes	No	(Skipped)	Yes	Yes	Yes	Unclear	Yes	Yes	Unclear	Yes	Unclear	(Skipped)	No	(Skipped)	(Skipped)	(Skipped)	Yes	Yes	Yes	(Skipped)	Yes	(Skipped)	Yes	(Skipped)	Yes	(Skipped)	No	No	G.Other〖Unwilling了解操心〗	A Strongly disagree
108	48	Female	Han Chinese	Junior High School	Unemployed	Married	2	≤550/month	Urban and Rural Residents Medical Insurance	157	56	Fairly Good	A.more than before	A.Yes	A.Yes	A.Yes	No	(Skipped)	Yes	No	(Skipped)	Yes	Yes	Yes	Yes	Yes	Yes	Unclear	Yes	Unclear	(Skipped)	No	(Skipped)	(Skipped)	(Skipped)	Unclear	Yes	Yes	(Skipped)	Yes	(Skipped)	Yes	(Skipped)	Yes	(Skipped)	Yes	as appropriate	G.Other〖直肠癌〗	B disagree
112	57	Male	Han Chinese	Graduate Diploma	Personnel of public institutions / civil servants	Married	2	＞8000 /month	Urban Employees Medical Insurance; Commercial Insurance	170	65	Fairly Good	A.more than before	A.Yes	A.Yes	A.Yes	No	(Skipped)	Yes	No	(Skipped)	Yes	Yes	Yes	Yes	Yes	Yes	Yes	Yes	No	(Skipped)	Yes	A.Company physical examination	Yes	(Skipped)	Yes	Yes	Yes	(Skipped)	Yes	(Skipped)	Yes	(Skipped)	Yes	(Skipped)	Yes	Yes	E.prostatic cancer	C Agree
114	41	Male	Han Chinese	College/University Degree	company employee	Married	4	5,001-8,000 CNY/month	Urban and Rural Residents Medical Insurance	165	65	Average	A.more than before	B.No	A.Yes	A.Yes	Yes	Yes	(Skipped)	No	(Skipped)	Yes	Yes	Yes	Yes	Yes	Yes	No	Yes	Yes	Yes	No	(Skipped)	(Skipped)	(Skipped)	Yes	Yes	Yes	(Skipped)	Yes	(Skipped)	Yes	(Skipped)	Yes	(Skipped)	Yes	Yes	A.Lung Cancer	D Strongly Agree
117	51	Female	Han Chinese	Primary School	Farmer/Migrant Worker	Married	2	≤550/month	Urban and Rural Residents Medical Insurance	156	57	Fairly Good	D.Unclear	C.Unclear	C.Unclear	C.Unclear	No	(Skipped)	Yes	No	(Skipped)	Yes	Unclear	Yes	Unclear	Unclear	Unclear	Unclear	Yes	Unclear	(Skipped)	Yes	B.Self-funded by individual	No	Yes	Unclear	Unclear	Yes	(Skipped)	Yes	(Skipped)	Yes	(Skipped)	Yes	(Skipped)	Yes	Yes	B.Esophageal Cancer	A Strongly disagree
122	50	Male	Han Chinese	College/University Degree	Enterprise Employee/Worker	Married	2	5,001-8,000 CNY/month	Urban and Rural Residents Medical Insurance	170	126	Good	A.more than before	C.Unclear	C.Unclear	A.Yes	No	(Skipped)	Yes	No	(Skipped)	Yes	Unclear	Unclear	Yes	Yes	Yes	(Skipped)	Yes	Unclear	(Skipped)	Yes	A.Company physical examination	Unclear	(Skipped)	Yes	Yes	Yes	(Skipped)	Yes	(Skipped)	Yes	(Skipped)	Yes	(Skipped)	Yes	Yes	B.Esophageal Cancer	C Agree
126	58	Male	Han Chinese	Junior High School	Enterprise Employee/Worker	Married	2	2,101-5,000 CNY/month	Urban Employees Medical Insurance	165	60	Fairly Good	A.more than before	A.Yes	B.No	A.Yes	Yes	Yes	(Skipped)	No	(Skipped)	Yes	Yes	Yes	Yes	Yes	Yes	(Skipped)	Yes	No	(Skipped)	No	(Skipped)	(Skipped)	(Skipped)	Yes	Yes	Yes	(Skipped)	Yes	(Skipped)	Yes	(Skipped)	Yes	(Skipped)	Yes	Yes	A.Lung Cancer	C Agree
128	49	Female	Han Chinese	Senior High School/Technical Secondary School	freelance work	Divorced	3	2,101-5,000 CNY/month	Urban Employees Medical Insurance; Commercial Insurance	1.62	59	Average	A.more than before	A.Yes	A.Yes	A.Yes	Yes	Yes	(Skipped)	No	(Skipped)	Yes	Yes	Yes	Yes	Yes	Yes	No	Yes	Unclear	(Skipped)	Unclear	(Skipped)	(Skipped)	(Skipped)	Unclear	Unclear	as appropriate	(Skipped)	Yes	(Skipped)	Yes	(Skipped)	Yes	(Skipped)	Yes	as appropriate	B.Esophageal Cancer	C Agree
129	49	Male	Han Chinese	Junior High School	Farmer/Migrant Worker	Married	3	≤550/month	Urban and Rural Residents Medical Insurance	168	134	Fairly Good	A.more than before	C.Unclear	A.Yes	A.Yes	No	(Skipped)	Yes	Yes	Yes	(Skipped)	Yes	Yes	No	Yes	Yes	(Skipped)	Yes	Yes	Yes	Yes	B.Self-funded by individual	Yes	(Skipped)	Yes	Yes	as appropriate	(Skipped)	Yes	(Skipped)	Yes	(Skipped)	Yes	(Skipped)	Yes	Yes	A.Lung Cancer	C Agree
132	59	Female	Han Chinese	Junior High School	retirement〖职工〗	Married	3	＞8000 /month	Urban Employees Medical Insurance	155	49	Fairly Good	A.more than before	B.No	A.Yes	A.Yes	No	(Skipped)	No	No	(Skipped)	Yes	Yes	Yes	Yes	Yes	Yes	No	Yes	Unclear	(Skipped)	Yes	A.Company physical examination	Yes	(Skipped)	Yes	Yes	Yes	(Skipped)	No	A.There is no need to suggest it	Yes	(Skipped)	Yes	(Skipped)	Yes	Yes	A.Lung Cancer	C Agree
133	40	Female	Han Chinese	Senior High School/Technical Secondary School	Other	Married	3	＞8000 /month	Urban and Rural Residents Medical Insurance; Commercial Insurance	164	62	Fairly Good	A.more than before	A.Yes	A.Yes	A.Yes	No	(Skipped)	Yes	No	(Skipped)	Yes	Yes	Yes	Yes	Yes	Yes	No	Yes	Unclear	(Skipped)	Yes	B.Self-funded by individual	Yes	(Skipped)	Yes	Unclear	Yes	(Skipped)	Yes	(Skipped)	Yes	(Skipped)	Yes	(Skipped)	Unclear	Yes	B.Esophageal Cancer	C Agree
134	52	Female	Han Chinese	College/University Degree	retirement	Married	2	5,001-8,000 CNY/month	Urban Employees Medical Insurance	160	55	Average	A.more than before	B.No	A.Yes	A.Yes	No	(Skipped)	Yes	No	(Skipped)	Yes	Yes	Yes	Yes	Yes	Yes	No	Yes	Yes	Yes	Yes	B.Self-funded by individual	No	Yes	Yes	Yes	Yes	(Skipped)	Yes	(Skipped)	Yes	(Skipped)	Yes	(Skipped)	Yes	Yes	A.Lung Cancer	C Agree
136	53	Male	Han Chinese	Junior High School	Unemployed	Married	2	2,101-5,000 CNY/month	Urban and Rural Residents Medical Insurance	170	80	Fairly Poor	A.more than before	A.Yes	C.Unclear	A.Yes	No	(Skipped)	Yes	No	(Skipped)	Yes	Yes	Yes	No	No	Yes	(Skipped)	No	No	(Skipped)	No	(Skipped)	(Skipped)	(Skipped)	No	No	Yes	(Skipped)	Yes	(Skipped)	as appropriate	(Skipped)	Yes	(Skipped)	No	No	A.Lung Cancer	B disagree
141	45	Male	Han Chinese	College/University Degree	Enterprise Employee/Worker	Married	6	2,101-5,000 CNY/month	Urban Employees Medical Insurance	168	70	Average	A.more than before	A.Yes	A.Yes	A.Yes	No	(Skipped)	Yes	No	(Skipped)	Yes	Yes	Yes	Yes	Yes	Yes	(Skipped)	Yes	Yes	Yes	Yes	A.Company physical examination	Yes	(Skipped)	Yes	Yes	Yes	(Skipped)	Yes	(Skipped)	Yes	(Skipped)	Yes	(Skipped)	Yes	Yes	A.Lung Cancer	C Agree
146	51	Female	Han Chinese	Senior High School/Technical Secondary School	company employee	Married	4	551-2100 /month	Urban and Rural Residents Medical Insurance	166	63	Fairly Good	A.more than before	A.Yes	A.Yes	A.Yes	No	(Skipped)	Yes	Yes	Yes	(Skipped)	Yes	Yes	Yes	Yes	Yes	Yes	Yes	Yes	Yes	Yes	A.Company physical examination	Yes	(Skipped)	Yes	Yes	Yes	(Skipped)	Yes	(Skipped)	Yes	(Skipped)	Yes	(Skipped)	Yes	Yes	G.Other〖Breast Cancer〗	B disagree
151	49	Male	Han Chinese	College/University Degree	Personnel of public institutions / civil servants	Married	3	2,101-5,000 CNY/month	Urban Employees Medical Insurance	172	74	Average	D.Unclear	C.Unclear	A.Yes	A.Yes	Yes	Yes	(Skipped)	No	(Skipped)	Yes	Yes	Yes	No	Yes	Yes	(Skipped)	Yes	Yes	Yes	Yes	A.Company physical examination	Yes	(Skipped)	Yes	Yes	Yes	(Skipped)	Yes	(Skipped)	Yes	(Skipped)	Yes	(Skipped)	Yes	Yes	A.Lung Cancer	C Agree
156	48	Female	Han Chinese	Senior High School/Technical Secondary School	Unemployed	Married	4	551-2100 /month	Urban and Rural Residents Medical Insurance	158	73	Average	A.more than before	A.Yes	A.Yes	A.Yes	No	(Skipped)	Yes	No	(Skipped)	Yes	Yes	Yes	Yes	Yes	Yes	No	Yes	Yes	Yes	Yes	B.Self-funded by individual	No	No	Yes	Yes	Yes	(Skipped)	Yes	(Skipped)	Yes	(Skipped)	Yes	(Skipped)	Yes	Yes	G.Other	C Agree
159	47	Male	Han Chinese	Primary School	freelance work	Married	3	≤550/month	Urban and Rural Residents Medical Insurance	1.7	67	Fairly Good	A.more than before	A.Yes	C.Unclear	A.Yes	No	(Skipped)	Yes	Yes	Yes	(Skipped)	Unclear	Unclear	Yes	Yes	Yes	Unclear	Yes	Unclear	(Skipped)	Yes	B.Self-funded by individual	Unclear	(Skipped)	Yes	Unclear	as appropriate	(Skipped)	Yes	(Skipped)	Yes	(Skipped)	Yes	(Skipped)	Unclear	as appropriate	A.Lung Cancer	C Agree
161	42	Female	Han Chinese	College/University Degree	Personnel of public institutions / civil servants	Married	4	5,001-8,000 CNY/month	Urban Employees Medical Insurance	167	62	Average	A.more than before	A.Yes	A.Yes	A.Yes	No	(Skipped)	Yes	Yes	Yes	(Skipped)	Yes	Yes	Yes	Yes	Yes	No	Yes	Yes	Yes	Yes	A.Company physical examination	Yes	(Skipped)	Yes	Yes	Yes	(Skipped)	Yes	(Skipped)	Yes	(Skipped)	Yes	(Skipped)	Yes	Yes	G.Other〖结肠癌〗	C Agree
163	55	Male	Han Chinese	Junior High School	freelance work	Married	3	2,101-5,000 CNY/month	Urban and Rural Residents Medical Insurance	160	51	Fairly Good	A.more than before	A.Yes	A.Yes	A.Yes	Yes	Yes	(Skipped)	Yes	Yes	(Skipped)	Yes	Yes	Yes	Yes	Yes	(Skipped)	Yes	Yes	Yes	Yes	A.Company physical examination	No	Yes	Yes	Yes	Yes	(Skipped)	Yes	(Skipped)	Yes	(Skipped)	Yes	(Skipped)	Yes	Yes	A.Lung Cancer	C Agree
164	40	Female	Han Chinese	Senior High School/Technical Secondary School	freelance work	Married	3	2,101-5,000 CNY/month	Urban and Rural Residents Medical Insurance	158	55	Fairly Good	A.more than before	C.Unclear	C.Unclear	A.Yes	No	(Skipped)	Yes	No	(Skipped)	Yes	Yes	Yes	Yes	Yes	Yes	No	Yes	Unclear	(Skipped)	No	(Skipped)	(Skipped)	(Skipped)	Yes	Yes	Yes	(Skipped)	Yes	(Skipped)	Yes	(Skipped)	Yes	(Skipped)	Yes	as appropriate	B.Esophageal Cancer	C Agree
165	51	Female	Han Chinese	Junior High School	Farmer/Migrant Worker	Married	5	551-2100 /month	Urban and Rural Residents Medical Insurance	150	48	Average	A.more than before	C.Unclear	C.Unclear	A.Yes	No	(Skipped)	Yes	No	(Skipped)	Yes	Yes	Yes	Yes	Yes	Yes	No	Yes	No	(Skipped)	No	(Skipped)	(Skipped)	(Skipped)	Yes	Unclear	Yes	(Skipped)	as appropriate	(Skipped)	Yes	(Skipped)	Yes	(Skipped)	Unclear	No	G.Other〖淋巴瘤〗	C Agree
166	50	Female	Han Chinese	Primary School	Unemployed	Married	5	551-2100 /month	Urban and Rural Residents Medical Insurance	156	65	Fairly Good	A.more than before	B.No	A.Yes	A.Yes	No	(Skipped)	Yes	No	(Skipped)	Yes	Yes	Yes	No	Yes	No	No	Unclear	Yes	No	No	(Skipped)	(Skipped)	(Skipped)	Yes	Yes	Yes	(Skipped)	Yes	(Skipped)	Yes	(Skipped)	Yes	(Skipped)	Yes	as appropriate	A.Lung Cancer	B disagree
169	59	Female	Han Chinese	Senior High School/Technical Secondary School	Unemployed	Married	3	5,001-8,000 CNY/month	Urban Employees Medical Insurance	168	70	Good	A.more than before	C.Unclear	A.Yes	A.Yes	No	(Skipped)	Yes	No	(Skipped)	Yes	Yes	No	Unclear	Yes	No	No	No	Unclear	(Skipped)	Yes	A.Company physical examination	No	No	Yes	No	拒绝回答	(Skipped)	as appropriate	(Skipped)	Yes	(Skipped)	Yes	(Skipped)	No	as appropriate	G.Other	A Strongly disagree
170	59	Male	Han Chinese	Senior High School/Technical Secondary School	company employee	Married	5	2,101-5,000 CNY/month	Urban Employees Medical Insurance; Commercial Insurance	165	56	Fairly Good	A.more than before	A.Yes	A.Yes	A.Yes	No	(Skipped)	Yes	Yes	Yes	(Skipped)	Yes	Yes	Yes	Yes	Yes	(Skipped)	Yes	Yes	Yes	Yes	A.Company physical examination	Yes	(Skipped)	Yes	Yes	Yes	(Skipped)	Yes	(Skipped)	Yes	(Skipped)	Yes	(Skipped)	Yes	Yes	G.Other〖脑胶质瘤〗	C Agree
171	55	Female	Han Chinese	Primary School	company employee	Married	2	≤550/month	Urban and Rural Residents Medical Insurance	155	70	Good	A.more than before	C.Unclear	A.Yes	A.Yes	No	(Skipped)	Yes	No	(Skipped)	Yes	Unclear	Yes	Yes	Yes	Yes	Yes	Yes	Yes	Yes	Yes	B.Self-funded by individual	Yes	(Skipped)	Yes	Yes	Yes	(Skipped)	Yes	(Skipped)	Yes	(Skipped)	Yes	(Skipped)	No	Yes	G.Other〖一〗	C Agree
172	49	Female	Han Chinese	Junior High School	freelance work	Married	3	≤550/month	Urban and Rural Residents Medical Insurance	160	140	Fairly Good	A.more than before	A.Yes	A.Yes	A.Yes	No	(Skipped)	Yes	No	(Skipped)	Yes	Yes	Yes	Yes	Yes	Yes	No	Yes	Yes	Yes	Yes	B.Self-funded by individual	Yes	(Skipped)	Yes	Yes	Yes	(Skipped)	Yes	(Skipped)	Yes	(Skipped)	Yes	(Skipped)	Yes	Yes	B.Esophageal Cancer	D Strongly Agree
174	49	Female	Han Chinese	Primary School	Unemployed	Married	4	551-2100 /month	Urban and Rural Residents Medical Insurance	158	70	Fairly Good	A.more than before	C.Unclear	C.Unclear	A.Yes	No	(Skipped)	Yes	No	(Skipped)	Unclear	Yes	Yes	No	Yes	No	No	Unclear	Unclear	(Skipped)	No	(Skipped)	(Skipped)	(Skipped)	No	No	Yes	(Skipped)	Yes	(Skipped)	as appropriate	(Skipped)	as appropriate	(Skipped)	No	as appropriate	G.Other〖直肠癌〗	B disagree
177	53	Male	Han Chinese	College/University Degree	Personnel of public institutions / civil servants	Married	3	5,001-8,000 CNY/month	Urban Employees Medical Insurance	1.72	75	Fairly Good	A.more than before	A.Yes	A.Yes	A.Yes	Yes	No	(Skipped)	No	(Skipped)	Yes	Yes	Yes	Yes	Yes	Yes	(Skipped)	Yes	Yes	Yes	Yes	A.Company physical examination	Yes	(Skipped)	Yes	Yes	Yes	(Skipped)	Yes	(Skipped)	Yes	(Skipped)	Yes	(Skipped)	Yes	Yes	F.COPD	C Agree
178	53	Female	Han Chinese	Junior High School	freelance work	Married	2	2,101-5,000 CNY/month	Urban and Rural Residents Medical Insurance	158	48	Average	A.more than before	C.Unclear	A.Yes	A.Yes	No	(Skipped)	Yes	No	(Skipped)	No	Yes	Yes	Yes	Yes	Yes	No	Yes	Unclear	(Skipped)	Yes	B.Self-funded by individual	Yes	(Skipped)	Yes	No	Yes	(Skipped)	No	A.There is no need to suggest it	Yes	(Skipped)	Yes	(Skipped)	Yes	No	G.Other〖无〗	B disagree
180	42	Female	Han Chinese	College/University Degree	Personnel of public institutions / civil servants	Married	4	5,001-8,000 CNY/month	Urban Employees Medical Insurance; Commercial Insurance	1.61	60	Fairly Good	A.more than before	A.Yes	A.Yes	A.Yes	No	(Skipped)	Yes	No	(Skipped)	Yes	Yes	Yes	Yes	Yes	Yes	Yes	Yes	No	(Skipped)	Yes	A.Company physical examination	Yes	(Skipped)	Yes	Yes	Yes	(Skipped)	Yes	(Skipped)	Yes	(Skipped)	Yes	(Skipped)	Yes	Yes	A.Lung Cancer	C Agree
182	45	Male	Han Chinese	Senior High School/Technical Secondary School	Self-employed	Married	4	＞8000 /month	Commercial Insurance	162	64	Poor	A.more than before	C.Unclear	A.Yes	A.Yes	No	(Skipped)	Yes	Yes	Yes	(Skipped)	Yes	Yes	No	Yes	Yes	(Skipped)	Unclear	Yes	Yes	Yes	B.Self-funded by individual	Unclear	(Skipped)	Unclear	Yes	as appropriate	(Skipped)	Yes	(Skipped)	Yes	(Skipped)	Yes	(Skipped)	Yes	as appropriate	C.Gastric Cancer	C Agree
184	46	Male	Han Chinese	College/University Degree	company employee	Married	4	2,101-5,000 CNY/month	Urban Employees Medical Insurance	173	68	Good	A.more than before	A.Yes	A.Yes	A.Yes	Yes	Yes	(Skipped)	Yes	Yes	(Skipped)	Yes	Yes	Yes	Yes	Yes	Yes	Yes	Yes	Yes	Yes	A.Company physical examination	Unclear	(Skipped)	Yes	Yes	Yes	(Skipped)	Yes	(Skipped)	Yes	(Skipped)	Yes	(Skipped)	Yes	Yes	G.Other〖脑胶质瘤〗	D Strongly Agree
185	59	Female	Han Chinese	Junior High School	Farmer/Migrant Worker	Married	2	≤550/month	Urban and Rural Residents Medical Insurance	150	52.5	Fairly Poor	A.more than before	A.Yes	A.Yes	A.Yes	Yes	No	(Skipped)	Yes	No	(Skipped)	Yes	Yes	Yes	Yes	Yes	Yes	Yes	Yes	No	No	(Skipped)	(Skipped)	(Skipped)	Yes	Yes	Yes	(Skipped)	Yes	(Skipped)	Yes	(Skipped)	Yes	(Skipped)	No	Yes	G.Other〖输尿管癌〗	B disagree
187	49	Female	Han Chinese	Senior High School/Technical Secondary School	freelance work	Married	2	2,101-5,000 CNY/month	Urban and Rural Residents Medical Insurance	158	59	Average	A.more than before	C.Unclear	A.Yes	A.Yes	No	(Skipped)	Yes	No	(Skipped)	No	Yes	Yes	Yes	Yes	Yes	No	Yes	Yes	No	No	(Skipped)	(Skipped)	(Skipped)	No	No	as appropriate	(Skipped)	as appropriate	(Skipped)	as appropriate	(Skipped)	as appropriate	(Skipped)	Yes	as appropriate	D.Liver Cancer	D Strongly Agree
193	59	Female	Han Chinese	Primary School	Unemployed	Married	2	551-2100 /month	Urban and Rural Residents Medical Insurance	151	42	Fairly Poor	A.more than before	A.Yes	A.Yes	A.Yes	No	(Skipped)	Yes	No	(Skipped)	Yes	Yes	Yes	No	Yes	Yes	No	Yes	Unclear	(Skipped)	No	(Skipped)	(Skipped)	(Skipped)	No	Yes	as appropriate	(Skipped)	Yes	(Skipped)	Yes	(Skipped)	Yes	(Skipped)	Yes	Yes	B.Esophageal Cancer	C Agree
194	51	Female	Han Chinese	Primary School	Farmer/Migrant Worker	Married	2	≤550/month	Urban and Rural Residents Medical Insurance	156	52	Average	B.less than before	A.Yes	A.Yes	A.Yes	No	(Skipped)	No	No	(Skipped)	No	No	Yes	Yes	Yes	Yes	No	Yes	No	(Skipped)	No	(Skipped)	(Skipped)	(Skipped)	Unclear	Yes	Yes	(Skipped)	Yes	(Skipped)	Yes	(Skipped)	Yes	(Skipped)	Yes	No	G.Other〖肾癌〗	C Agree
196	40	Female	Han Chinese	Senior High School/Technical Secondary School	Self-employed	Married	3	2,101-5,000 CNY/month	Urban and Rural Residents Medical Insurance	162	60	Fairly Good	A.more than before	C.Unclear	A.Yes	A.Yes	No	(Skipped)	Yes	No	(Skipped)	No	Yes	Yes	Yes	Yes	Yes	No	Yes	No	(Skipped)	No	(Skipped)	(Skipped)	(Skipped)	Yes	Yes	Yes	(Skipped)	Yes	(Skipped)	Yes	(Skipped)	Yes	(Skipped)	Yes	Yes	G.Other〖Breast Cancer〗	C Agree
197	55	Male	Han Chinese	Junior High School	Unemployed	Married	3	2,101-5,000 CNY/month	Urban and Rural Residents Medical Insurance	170	775	Fairly Good	A.more than before	A.Yes	A.Yes	A.Yes	Yes	Yes	(Skipped)	Yes	Yes	(Skipped)	Yes	Yes	No	Yes	Yes	(Skipped)	Yes	Unclear	(Skipped)	No	(Skipped)	(Skipped)	(Skipped)	Yes	No	Yes	(Skipped)	No	A.There is no need to suggest it	Yes	(Skipped)	Yes	(Skipped)	Yes	Yes	A.Lung Cancer	C Agree
[truncated: 69 more columns]

## Sheet: 大于等于60
Participant ID	2. Age (Years)	3. Gender	4. Ethnic Group	5. Educational Level	6. Occupation	7. Marital Status	8. Number of Family Members Living with You	9. Monthly Income (CNY)	10. Type of Medical Insurance	11. Your Height (cm)	12. Your Weight (kg)	13. Self-perceived Overall Health Status in the Past Week?	1.2 Since the 1970s, the number of cancer patients in China has	1.5 Can regular consumption of fresh vegetables and fruits prevent cancer?	1.6 Does regular consumption of contaminated pond water increase cancer risk?	1.7 Does regular consumption of moldy grain increase cancer risk?	2.1 Do you currently smoke (defined as smoking continuously or cumulatively for 6 months or more and having smoked within 30 days before the survey)?	2.1.1 If you smoke, after learning that not smoking can reduce the risk of lung cancer, would you quit or reduce smoking?	2.1.2 If you do not smoke, after learning that secondhand smoke increases the risk of lung cancer, would you mind others smoking near you?	2.2 Do you drink alcohol?	2.2.1 If you drink alcohol, after learning that alcohol consumption increases the risk of various cancers, would you reduce your alcohol intake?	2.2.2 If you do not drink or have quit drinking, after learning that alcohol consumption increases the risk of various cancers, would you advise your relatives and friends to reduce their alcohol intake?	2.3 After learning that eating high-fiber foods (such as vegetables) can prevent colon cancer, would you appropriately increase your intake of high-fiber foods?	2.4 After learning that consuming overheated food, pickled foods, or betel nuts increases the risk of esophageal cancer, colorectal cancer, and gastric cancer, would you reduce your intake of these items?	2.5 After learning that Helicobacter pylori infection (transmitted through oral-oral contact) increases the risk of gastric cancer, would you pay attention to using serving chopsticks when dining out?	2.6 After learning that consuming moldy nuts (e.g., peanuts), dried fruits (e.g., walnuts), and grains (e.g., wheat flour, dried potatoes) increases the risk of liver cancer, would you completely avoid consuming moldy foods?	2.7 After learning that hepatitis B increases the risk of liver cancer, would you support hepatitis B vaccination to prevent hepatitis B infection?	2.8 After learning that estrogen therapy for menopausal syndrome increases the risk of breast cancer, would you still accept it? (For female respondents only)	2.9 After learning that exercise can reduce the risk of cancer, would you increase your exercise level?	3.1 Do you think you have a risk of developing cancer (cancer risk factors include immediate family members with cancer, smoking, alcohol consumption, low-fiber diet, Helicobacter pylori infection, lack of exercise, etc.)?	3.2 If you think you have a cancer risk, would you consider undergoing examination/physical examination/screening?	3.3 Have you had regular physical examinations in the past 5 years?	3.3.1 If yes, what type of physical examination? [Single Choice] *	3.3.1.1 Did the physical examination include cancer screening?	3.3.1.2 If the physical examination did not include cancer screening, would you insist on paying for cancer screening every 3-5 years?	3.3.2 After learning that regular physical examinations help detect precancerous lesions or early-stage cancer, would you regularly undergo physical examinations that include cancer screening?*	3.4 Would you advise your relatives and close friends to undergo cancer screening?	4.1 Generally, only a small number of people have abnormal findings in population physical examinations; if you had abnormal findings in your physical examination, would you promptly seek confirmation at a hospital?	4.1.1 What are the main reasons you would not seek further diagnosis at a hospital?	4.2 If your relative or close friend has abnormal findings in their physical examination, would you advise them to promptly seek confirmation at a hospital?	4.2.1 What are the main reasons you would not advise them to seek confirmation at a hospital?	5.1 Generally, only a small number of people have abnormal findings in population screening; if you were diagnosed with precancerous lesions or cancer, would you receive active treatment?	5.1.1 What are the main reasons you would not receive active treatment?	5.2 If your immediate family member was diagnosed with precancerous lesions or cancer, would you encourage them to receive active treatment?	5.2.1 What are the main reasons you would not encourage your family member to receive active treatment or are unsure?	6.1 Do you think you need to learn more about cancer prevention and treatment knowledge?	6.6 After receiving cancer prevention and treatment knowledge, do you search for related content or verify the authenticity of this knowledge?	6.7 Which type of cancer would you most like to consult about?	1. I regularly pay attention to the latest information about cancer
4	67	Male	Han Chinese	Illiterate	Farmer/Migrant Worker	Married	3	551-2100 /month	Urban and Rural Residents Medical Insurance	158	55	Poor	A.more than before	A.Yes	A.Yes	A.Yes	Yes	Yes	(Skipped)	Yes	Yes	(Skipped)	Yes	Yes	Yes	Yes	Yes	Yes	Yes	Yes	Yes	Yes	A.Company physical examination	Yes	(Skipped)	Yes	Yes	Yes	(Skipped)	Yes	(Skipped)	Yes	(Skipped)	Yes	(Skipped)	Yes	Yes	C.Gastric Cancer	C Agree
9	66	Male	Han Chinese	Senior High School/Technical Secondary School	Unemployed	Married	2	551-2100 /month	Urban and Rural Residents Medical Insurance	165	60	Good	A.more than before	C.Unclear	A.Yes	A.Yes	Yes	Yes	(Skipped)	Yes	Yes	(Skipped)	Unclear	Yes	Yes	Yes	Unclear	(Skipped)	Yes	No	(Skipped)	Yes	A.Company physical examination	Yes	(Skipped)	No	Yes	Yes	(Skipped)	Yes	(Skipped)	Yes	(Skipped)	Yes	(Skipped)	No	No	A.Lung Cancer	C Agree
12	68	Male	Han Chinese	Senior High School/Technical Secondary School	Farmer/Migrant Worker	Married	2	2,101-5,000 CNY/month	Urban and Rural Residents Medical Insurance	163	56	Fairly Good	A.more than before	A.Yes	A.Yes	A.Yes	Yes	Yes	(Skipped)	Yes	Yes	(Skipped)	Yes	Yes	Yes	Yes	Yes	Yes	Yes	Yes	Yes	Yes	B.Self-funded by individual	Yes	(Skipped)	Yes	Yes	Yes	(Skipped)	Yes	(Skipped)	Yes	(Skipped)	Yes	(Skipped)	Yes	Yes	C.Gastric Cancer	B disagree
13	67	Male	Han Chinese	Primary School	Unemployed	Widowed	5	551-2100 /month	Urban and Rural Residents Medical Insurance	155	112	Good	A.more than before	A.Yes	A.Yes	A.Yes	Yes	Yes	(Skipped)	Yes	Yes	(Skipped)	Yes	Yes	Yes	Yes	Yes	(Skipped)	Yes	Yes	Yes	Yes	B.Self-funded by individual	Yes	(Skipped)	Yes	Yes	Yes	(Skipped)	Yes	(Skipped)	Yes	(Skipped)	Yes	(Skipped)	Yes	Yes	B.Esophageal Cancer	C Agree
14	61	Female	Han Chinese	Primary School	Farmer/Migrant Worker	Married	2	≤550/month	Urban and Rural Residents Medical Insurance	149	56	Fairly Poor	A.more than before	A.Yes	A.Yes	A.Yes	No	(Skipped)	Unclear	No	(Skipped)	No	Unclear	Yes	Unclear	No	Yes	Unclear	No	Yes	Yes	No	(Skipped)	(Skipped)	(Skipped)	Yes	Unclear	Yes	(Skipped)	Yes	(Skipped)	Yes	(Skipped)	Yes	(Skipped)	Unclear	as appropriate	C.Gastric Cancer	A Strongly disagree
18	61	Female	Han Chinese	Senior High School/Technical Secondary School	Unemployed	Married	3	≤550/month	Urban and Rural Residents Medical Insurance	145	40	Poor	A.more than before	A.Yes	A.Yes	A.Yes	Yes	Yes	(Skipped)	Yes	Yes	(Skipped)	Yes	Yes	Yes	Yes	Yes	Yes	Yes	Yes	Yes	Yes	B.Self-funded by individual	Yes	(Skipped)	Yes	Yes	Yes	(Skipped)	Yes	(Skipped)	Yes	(Skipped)	Yes	(Skipped)	Yes	Yes	B.Esophageal Cancer	C Agree
22	61	Female	Han Chinese	Primary School	Farmer/Migrant Worker	Married	2	≤550/month	Urban and Rural Residents Medical Insurance	148	56	Fairly Good	A.more than before	C.Unclear	C.Unclear	C.Unclear	Yes	Yes	(Skipped)	No	(Skipped)	Unclear	Yes	Yes	Unclear	Yes	Unclear	Unclear	No	No	(Skipped)	Yes	B.Self-funded by individual	No	Yes	Unclear	No	No	E.I think there are no symptoms, so it's not necessary.	No	A.There is no need to suggest it	Yes	(Skipped)	Yes	(Skipped)	Unclear	No	B.Esophageal Cancer	A Strongly disagree
38	67	Female	Han Chinese	Primary School	retirement	Married	2	551-2100 /month	Urban Employees Medical Insurance	158	58	Fairly Good	A.more than before	A.Yes	A.Yes	A.Yes	No	(Skipped)	Yes	Yes	Yes	(Skipped)	Yes	Unclear	Unclear	Yes	Yes	Yes	Yes	Yes	Yes	Yes	B.Self-funded by individual	Unclear	(Skipped)	Unclear	Unclear	Yes	(Skipped)	Yes	(Skipped)	Yes	(Skipped)	Yes	(Skipped)	Yes	No	B.Esophageal Cancer	A Strongly disagree
39	72	Female	Han Chinese	Junior High School	retirement	Married	2	2,101-5,000 CNY/month	Urban Employees Medical Insurance	178	80	Good	A.more than before	A.Yes	A.Yes	A.Yes	Yes	Yes	(Skipped)	No	(Skipped)	Yes	Yes	Yes	Unclear	Yes	Yes	Unclear	Yes	Unclear	(Skipped)	Yes	B.Self-funded by individual	Unclear	(Skipped)	Unclear	Unclear	Yes	(Skipped)	Yes	(Skipped)	Yes	(Skipped)	Yes	(Skipped)	Yes	No	B.Esophageal Cancer	A Strongly disagree
48	63	Male	Han Chinese	Senior High School/Technical Secondary School	Personnel of public institutions / civil servants	Married	2	2,101-5,000 CNY/month	Urban Employees Medical Insurance	170	68	Average	A.more than before	C.Unclear	A.Yes	A.Yes	Yes	Yes	Yes	Yes	Yes	(Skipped)	Yes	Yes	Yes	Yes	Yes	(Skipped)	Yes	Yes	Yes	Yes	A.Company physical examination	Yes	(Skipped)	Yes	Yes	Yes	(Skipped)	Yes	(Skipped)	Yes	(Skipped)	Yes	(Skipped)	Yes	Yes	A.Lung Cancer	D Strongly Agree
49	60	Male	Han Chinese	College/University Degree	retirement	Married	2	5,001-8,000 CNY/month	Urban Employees Medical Insurance	165	110	Average	A.more than before	C.Unclear	A.Yes	A.Yes	No	(Skipped)	Yes	No	(Skipped)	Yes	Yes	Yes	Yes	Yes	Yes	(Skipped)	Yes	Yes	Yes	Yes	A.Company physical examination	Yes	(Skipped)	Yes	Yes	Yes	(Skipped)	Yes	(Skipped)	Yes	(Skipped)	Yes	(Skipped)	Yes	as appropriate	B.Esophageal Cancer	C Agree
51	70	Female	Han Chinese	Senior High School/Technical Secondary School	retirement〖管理岗位〗	Married	2	＞8000 /month	Urban Employees Medical Insurance	156	55	Good	A.more than before	B.No	B.No	A.Yes	No	(Skipped)	Yes	No	(Skipped)	Yes	Yes	Yes	Yes	Yes	Yes	No	Yes	No	(Skipped)	Yes	A.Company physical examination	Yes	(Skipped)	Yes	Yes	Yes	(Skipped)	Yes	(Skipped)	Yes	(Skipped)	Yes	(Skipped)	Yes	No	C.Gastric Cancer	C Agree
54	61	Female	Han Chinese	Primary School	Farmer/Migrant Worker	Married	3	551-2100 /month	Urban and Rural Residents Medical Insurance	152	55	Fairly Good	A.more than before	C.Unclear	C.Unclear	C.Unclear	No	(Skipped)	Unclear	No	(Skipped)	Yes	Unclear	Unclear	No	Unclear	Unclear	Unclear	Unclear	Unclear	(Skipped)	Yes	B.Self-funded by individual	No	No	No	No	as appropriate	(Skipped)	Yes	(Skipped)	Yes	(Skipped)	Yes	(Skipped)	No	No	B.Esophageal Cancer	A Strongly disagree
55	63	Male	Han Chinese	Junior High School	retirement〖海绵厂〗	Married	2	551-2100 /month	Urban Employees Medical Insurance	170	67.5	Good	A.more than before	A.Yes	A.Yes	A.Yes	No	(Skipped)	Yes	No	(Skipped)	No	Yes	Yes	No	Yes	Yes	(Skipped)	Yes	No	(Skipped)	No	(Skipped)	(Skipped)	(Skipped)	Yes	Yes	Yes	(Skipped)	Yes	(Skipped)	Yes	(Skipped)	Yes	(Skipped)	No	Yes	G.Other〖无〗	C Agree
58	60	Female	Han Chinese	Primary School	Unemployed	Married	2	551-2100 /month	Urban and Rural Residents Medical Insurance	155	63	Good	A.more than before	A.Yes	A.Yes	A.Yes	No	(Skipped)	Yes	Yes	Yes	(Skipped)	Yes	Yes	Yes	Yes	Yes	No	Yes	Unclear	(Skipped)	No	(Skipped)	(Skipped)	(Skipped)	Yes	Yes	Yes	(Skipped)	Yes	(Skipped)	Yes	(Skipped)	Yes	(Skipped)	Yes	No	D.Liver Cancer	D Strongly Agree
59	61	Female	Han Chinese	Primary School	Unemployed	Married	2	≤550/month	Urban and Rural Residents Medical Insurance	150	55	Good	A.more than before	A.Yes	A.Yes	A.Yes	Yes	No	No	No	(Skipped)	Yes	Yes	Yes	Yes	No	Yes	Yes	Yes	Unclear	(Skipped)	No	(Skipped)	(Skipped)	(Skipped)	Yes	Yes	Yes	(Skipped)	Yes	(Skipped)	Yes	(Skipped)	Yes	(Skipped)	No	No	B.Esophageal Cancer	C Agree
61	68	Male	Han Chinese	College/University Degree	Self-employed	Married	6	551-2100 /month	Urban and Rural Residents Medical Insurance	155	110	Average	A.more than before	A.Yes	A.Yes	A.Yes	No	(Skipped)	Yes	No	(Skipped)	Yes	Yes	Yes	Yes	Yes	Yes	No	Yes	Yes	Yes	Yes	B.Self-funded by individual	Yes	(Skipped)	Yes	Yes	Yes	(Skipped)	Yes	(Skipped)	Yes	(Skipped)	Yes	(Skipped)	Yes	Yes	C.Gastric Cancer	D Strongly Agree
65	60	Female	Han Chinese	Senior High School/Technical Secondary School	Other	Unmarried	2	＞8000 /month	Urban and Rural Residents Medical Insurance; Commercial Insurance	158	40	Fairly Poor	A.more than before	A.Yes	A.Yes	A.Yes	Yes	Yes	Yes	No	(Skipped)	Yes	Yes	Yes	Yes	Yes	Yes	Yes	Yes	Yes	Yes	No	(Skipped)	(Skipped)	(Skipped)	Yes	Yes	Yes	(Skipped)	Yes	(Skipped)	Yes	(Skipped)	Yes	(Skipped)	No	Yes	G.Other	D Strongly Agree
68	65	Female	Han Chinese	Primary School	retirement〖职工〗	Married	2	2,101-5,000 CNY/month	Urban Employees Medical Insurance	156	70	Fairly Good	A.more than before	C.Unclear	A.Yes	A.Yes	No	(Skipped)	Yes	No	(Skipped)	Yes	Yes	Yes	Yes	Yes	Yes	No	Yes	No	(Skipped)	Yes	B.Self-funded by individual	No	Yes	Yes	Yes	Yes	(Skipped)	Yes	(Skipped)	Yes	(Skipped)	Yes	(Skipped)	Yes	Yes	A.Lung Cancer	D Strongly Agree
76	65	Male	Han Chinese	Primary School	Farmer/Migrant Worker	Married	5	≤550/month	Urban and Rural Residents Medical Insurance	158	57	Average	A.more than before	C.Unclear	A.Yes	A.Yes	Yes	Yes	Unclear	Yes	Yes	(Skipped)	Yes	Yes	Yes	Yes	Yes	(Skipped)	Yes	Unclear	(Skipped)	No	(Skipped)	(Skipped)	(Skipped)	Yes	Yes	Yes	(Skipped)	Yes	(Skipped)	Yes	(Skipped)	Yes	(Skipped)	Yes	No	G.Other〖鼻咽癌〗	B disagree
78	67	Female	Han Chinese	Primary School	Farmer/Migrant Worker	Married	2	≤550/month	Urban and Rural Residents Medical Insurance	153	51	Fairly Good	D.Unclear	C.Unclear	A.Yes	A.Yes	No	(Skipped)	No	No	(Skipped)	No	Yes	Yes	Unclear	Yes	Yes	Unclear	Yes	Unclear	(Skipped)	No	(Skipped)	(Skipped)	(Skipped)	Yes	No	as appropriate	(Skipped)	as appropriate	(Skipped)	Yes	(Skipped)	Yes	(Skipped)	No	No	B.Esophageal Cancer	A Strongly disagree
79	84	Female	Han Chinese	Illiterate	Unemployed	Widowed	5	551-2100 /month	Urban and Rural Residents Medical Insurance	150	49	Fairly Poor	A.more than before	A.Yes	A.Yes	A.Yes	No	(Skipped)	Yes	No	(Skipped)	Yes	Yes	Yes	No	Yes	Yes	No	Yes	Yes	No	No	(Skipped)	(Skipped)	(Skipped)	Yes	Yes	Yes	(Skipped)	Yes	(Skipped)	as appropriate	(Skipped)	Yes	(Skipped)	Yes	No	C.Gastric Cancer	C Agree
81	72	Female	Han Chinese	Junior High School	Farmer/Migrant Worker	Married	2	551-2100 /month	Urban and Rural Residents Medical Insurance	173	56	Fairly Good	D.Unclear	C.Unclear	C.Unclear	C.Unclear	No	(Skipped)	No	Yes	Yes	(Skipped)	Unclear	Unclear	Unclear	Yes	Unclear	(Skipped)	Yes	Unclear	(Skipped)	No	(Skipped)	(Skipped)	(Skipped)	No	No	as appropriate	(Skipped)	Yes	(Skipped)	as appropriate	(Skipped)	Yes	(Skipped)	No	No	B.Esophageal Cancer	A Strongly disagree
82	61	Male	Han Chinese	Junior High School	Farmer/Migrant Worker	Married	2	551-2100 /month	Urban and Rural Residents Medical Insurance	165	62	Fairly Good	D.Unclear	C.Unclear	C.Unclear	C.Unclear	No	(Skipped)	No	Yes	Yes	(Skipped)	Yes	Yes	Unclear	Yes	Yes	(Skipped)	Unclear	Unclear	(Skipped)	No	(Skipped)	(Skipped)	(Skipped)	Unclear	No	Yes	(Skipped)	Yes	(Skipped)	Yes	(Skipped)	Yes	(Skipped)	Unclear	No	A.Lung Cancer	A Strongly disagree
83	60	Female	Han Chinese	Primary School	Farmer/Migrant Worker	Married	5	551-2100 /month	Urban and Rural Residents Medical Insurance	155	66	Good	A.more than before	A.Yes	A.Yes	A.Yes	Yes	Yes	Yes	Yes	Yes	(Skipped)	Yes	Yes	Yes	Yes	Yes	Yes	Yes	Yes	Yes	Yes	B.Self-funded by individual	Yes	(Skipped)	Yes	Yes	Yes	(Skipped)	Yes	(Skipped)	Yes	(Skipped)	Yes	(Skipped)	Yes	Yes	A.Lung Cancer	C Agree
84	71	Female	Han Chinese	Illiterate	Farmer/Migrant Worker	Married	2	≤550/month	Urban and Rural Residents Medical Insurance	155	49	Average	D.Unclear	C.Unclear	C.Unclear	A.Yes	No	(Skipped)	No	No	(Skipped)	No	Unclear	Yes	Unclear	Unclear	Unclear	Unclear	No	Unclear	(Skipped)	No	(Skipped)	(Skipped)	(Skipped)	No	No	as appropriate	(Skipped)	Yes	(Skipped)	Yes	(Skipped)	Yes	(Skipped)	No	No	B.Esophageal Cancer	A Strongly disagree
85	70	Male	Han Chinese	Primary School	Farmer/Migrant Worker	Married	4	2,101-5,000 CNY/month	Urban and Rural Residents Medical Insurance	158	62	Average	A.more than before	A.Yes	A.Yes	A.Yes	No	(Skipped)	Yes	No	(Skipped)	Yes	Yes	Yes	Yes	Yes	Yes	(Skipped)	Yes	Yes	Yes	Yes	B.Self-funded by individual	Yes	(Skipped)	Yes	Yes	Yes	(Skipped)	Yes	(Skipped)	Yes	(Skipped)	Yes	(Skipped)	Yes	Yes	A.Lung Cancer	C Agree
86	62	Female	Han Chinese	Primary School	Farmer/Migrant Worker	Married	5	551-2100 /month	Urban and Rural Residents Medical Insurance	150	60	Average	D.Unclear	C.Unclear	A.Yes	A.Yes	No	(Skipped)	No	No	(Skipped)	Yes	Yes	Yes	Unclear	Yes	Yes	Yes	No	Unclear	(Skipped)	Yes	B.Self-funded by individual	Unclear	(Skipped)	Unclear	No	Yes	(Skipped)	as appropriate	(Skipped)	Yes	(Skipped)	Yes	(Skipped)	Yes	No	A.Lung Cancer	B disagree
88	78	Female	Han Chinese	Illiterate	Farmer/Migrant Worker	Married	2	551-2100 /month	Urban and Rural Residents Medical Insurance	160	53	Average	D.Unclear	C.Unclear	C.Unclear	A.Yes	Yes	Yes	No	No	(Skipped)	Yes	Unclear	Unclear	Unclear	Yes	Unclear	Unclear	No	Unclear	(Skipped)	No	(Skipped)	(Skipped)	(Skipped)	Unclear	No	as appropriate	(Skipped)	as appropriate	(Skipped)	No	F.Other， _________________〖年龄大了〗	as appropriate	(Skipped)	Unclear	No	C.Gastric Cancer	A Strongly disagree
113	62	Male	Han Chinese	Junior High School	Self-employed	Married	3	≤550/month	Urban and Rural Residents Medical Insurance; Commercial Insurance	160	80	Fairly Good	A.more than before	C.Unclear	A.Yes	A.Yes	Yes	Yes	(Skipped)	Yes	No	(Skipped)	Yes	Yes	Yes	Yes	Yes	Yes	Yes	Yes	Yes	Yes	B.Self-funded by individual	Unclear	(Skipped)	Yes	Yes	Yes	(Skipped)	Yes	(Skipped)	Yes	(Skipped)	Yes	(Skipped)	Yes	Yes	D.Liver Cancer	C Agree
115	61	Female	Han Chinese	Primary School	Unemployed	Married	2	551-2100 /month	Urban and Rural Residents Medical Insurance	161	55	Fairly Good	A.more than before	A.Yes	A.Yes	A.Yes	No	(Skipped)	Yes	No	(Skipped)	No	Yes	Yes	Yes	No	Yes	No	Yes	No	(Skipped)	Yes	B.Self-funded by individual	Yes	(Skipped)	Yes	No	Yes	(Skipped)	as appropriate	(Skipped)	Yes	(Skipped)	Yes	(Skipped)	Yes	No	B.Esophageal Cancer	C Agree
118	61	Female	Han Chinese	Senior High School/Technical Secondary School	retirement〖职员〗	Married	2	2,101-5,000 CNY/month	Urban Employees Medical Insurance; Commercial Insurance	153.5	65	Fairly Good	A.more than before	C.Unclear	A.Yes	A.Yes	No	(Skipped)	Yes	No	(Skipped)	Yes	Yes	Yes	Yes	Yes	Yes	No	Yes	No	(Skipped)	Yes	A.Company physical examination	Yes	(Skipped)	No	Yes	No	E.I think there are no symptoms, so it's not necessary.	Yes	(Skipped)	Yes	(Skipped)	Yes	(Skipped)	No	as appropriate	E.prostatic cancer	B disagree
127	60	Male	Han Chinese	Senior High School/Technical Secondary School	retirement	Married	3	＞8000 /month	Urban Employees Medical Insurance	162	82	Average	A.more than before	C.Unclear	A.Yes	A.Yes	Yes	Yes	(Skipped)	No	(Skipped)	No	Unclear	Yes	No	Yes	Yes	(Skipped)	Yes	Yes	Yes	Yes	A.Company physical examination	Yes	(Skipped)	Yes	Yes	Yes	(Skipped)	Yes	(Skipped)	Yes	(Skipped)	Yes	(Skipped)	Yes	Yes	D.Liver Cancer	B disagree
131	73	Male	Han Chinese	Primary School	Unemployed	Married	4	≤550/month	Urban and Rural Residents Medical Insurance	170	57	Good	A.more than before	A.Yes	A.Yes	A.Yes	Yes	Unclear	(Skipped)	No	(Skipped)	Yes	Yes	Yes	Unclear	Yes	Unclear	(Skipped)	Yes	Unclear	(Skipped)	No	(Skipped)	(Skipped)	(Skipped)	Unclear	Unclear	Yes	(Skipped)	Yes	(Skipped)	Yes	(Skipped)	Yes	(Skipped)	Yes	as appropriate	A.Lung Cancer	B disagree
135	61	Female	Han Chinese	Senior High School/Technical Secondary School	company employee	Married	2	2,101-5,000 CNY/month	Urban and Rural Residents Medical Insurance	156	61	Fairly Good	A.more than before	A.Yes	A.Yes	A.Yes	No	(Skipped)	Yes	No	(Skipped)	Yes	Yes	Yes	No	Yes	Yes	Unclear	Yes	Yes	Yes	No	(Skipped)	(Skipped)	(Skipped)	Yes	Yes	Yes	(Skipped)	Yes	(Skipped)	Yes	(Skipped)	Yes	(Skipped)	Yes	No	G.Other〖结肠癌〗	A Strongly disagree
138	64	Female	Han Chinese	Junior High School	retirement〖护士〗	Married	6	2,101-5,000 CNY/month	Urban Employees Medical Insurance	158	50	Fairly Good	A.more than before	A.Yes	A.Yes	A.Yes	No	(Skipped)	Yes	No	(Skipped)	Yes	Yes	Yes	Yes	Yes	Yes	No	Yes	Yes	Yes	Yes	A.Company physical examination	Yes	(Skipped)	Yes	Yes	Yes	(Skipped)	Yes	(Skipped)	Yes	(Skipped)	Yes	(Skipped)	Yes	Yes	D.Liver Cancer	C Agree
150	60	Male	Han Chinese	College/University Degree	Personnel of public institutions / civil servants	Married	3	5,001-8,000 CNY/month	Urban Employees Medical Insurance	160	65	Fairly Poor	A.more than before	A.Yes	A.Yes	A.Yes	Yes	Yes	(Skipped)	Yes	Yes	(Skipped)	Yes	Yes	Yes	Yes	Yes	Yes	Yes	Yes	Yes	Yes	B.Self-funded by individual	Yes	(Skipped)	Yes	Yes	Yes	(Skipped)	Yes	(Skipped)	Yes	(Skipped)	Yes	(Skipped)	Yes	as appropriate	A.Lung Cancer	C Agree
152	60	Female	Han Chinese	Senior High School/Technical Secondary School	retirement	Married	2	2,101-5,000 CNY/month	Urban Employees Medical Insurance	162	70	Fairly Good	A.more than before	A.Yes	A.Yes	A.Yes	No	(Skipped)	No	Yes	Yes	(Skipped)	Yes	No	Yes	Yes	Yes	Yes	Yes	No	(Skipped)	No	(Skipped)	(Skipped)	(Skipped)	Yes	Yes	Yes	(Skipped)	Yes	(Skipped)	Yes	(Skipped)	Yes	(Skipped)	Yes	Yes	A.Lung Cancer	A Strongly disagree
155	60	Male	Han Chinese	Primary School	freelance work	Married	5	2,101-5,000 CNY/month	Urban and Rural Residents Medical Insurance	175	70	Average	A.more than before	A.Yes	A.Yes	A.Yes	No	(Skipped)	Yes	No	(Skipped)	Yes	Yes	Yes	Yes	Yes	Yes	Yes	Yes	No	(Skipped)	No	(Skipped)	(Skipped)	(Skipped)	Yes	Yes	Yes	(Skipped)	Yes	(Skipped)	Yes	(Skipped)	Yes	(Skipped)	Yes	Yes	A.Lung Cancer	C Agree
160	60	Female	Han Chinese	College/University Degree	Personnel of public institutions / civil servants	Married	2	5,001-8,000 CNY/month	Urban Employees Medical Insurance	160	48	Average	A.more than before	B.No	C.Unclear	A.Yes	No	(Skipped)	Yes	No	(Skipped)	Yes	Yes	Yes	Yes	Yes	Yes	No	Yes	Yes	No	No	(Skipped)	(Skipped)	(Skipped)	Yes	Yes	Yes	(Skipped)	Yes	(Skipped)	Yes	(Skipped)	Yes	(Skipped)	No	as appropriate	A.Lung Cancer	B disagree
167	60	Female	Han Chinese	Junior High School	Unemployed	Married	2	551-2100 /month	Urban and Rural Residents Medical Insurance	160	62	Average	A.more than before	C.Unclear	A.Yes	C.Unclear	No	(Skipped)	Yes	No	(Skipped)	Yes	Yes	Yes	No	Yes	Yes	No	Yes	Unclear	(Skipped)	No	(Skipped)	(Skipped)	(Skipped)	Yes	Yes	Yes	(Skipped)	Yes	(Skipped)	Yes	(Skipped)	Yes	(Skipped)	Yes	as appropriate	A.Lung Cancer	B disagree
168	60	Male	Han Chinese	Junior High School	Farmer/Migrant Worker	Married	2	2,101-5,000 CNY/month	Urban and Rural Residents Medical Insurance	170	60	Average	A.more than before	C.Unclear	A.Yes	A.Yes	Yes	Yes	(Skipped)	No	(Skipped)	Yes	Yes	Yes	No	Yes	Yes	(Skipped)	Yes	Unclear	(Skipped)	No	(Skipped)	(Skipped)	(Skipped)	No	No	Yes	(Skipped)	Yes	(Skipped)	Yes	(Skipped)	Yes	(Skipped)	Yes	Yes	G.Other〖无〗	C Agree
176	68	Male	Han Chinese	Primary School	Unemployed	Married	2	2,101-5,000 CNY/month	Urban Employees Medical Insurance	176	65	Fairly Poor	A.more than before	C.Unclear	C.Unclear	A.Yes	Yes	No	(Skipped)	Yes	No	(Skipped)	Yes	Yes	Yes	Yes	No	No	No	Unclear	(Skipped)	No	(Skipped)	(Skipped)	(Skipped)	Yes	Yes	as appropriate	(Skipped)	as appropriate	(Skipped)	Yes	(Skipped)	Yes	(Skipped)	Yes	as appropriate	G.Other〖卵巢癌〗	C Agree
179	62	Female	Han Chinese	College/University Degree	company employee	Married	5	2,101-5,000 CNY/month	Urban and Rural Residents Medical Insurance; Commercial Insurance	165cm	120斤	Average	A.more than before	C.Unclear	A.Yes	A.Yes	Yes	Yes	(Skipped)	No	(Skipped)	Yes	Yes	Yes	Yes	Yes	Yes	No	Yes	Yes	Yes	No	(Skipped)	(Skipped)	(Skipped)	No	No	Yes	(Skipped)	Yes	(Skipped)	Yes	(Skipped)	Yes	(Skipped)	Yes	Yes	G.Other〖Breast Cancer〗	C Agree
181	62	Female	Han Chinese	Senior High School/Technical Secondary School	freelance work	Married	5	2,101-5,000 CNY/month	Urban Employees Medical Insurance	155	55	Fairly Good	A.more than before	A.Yes	A.Yes	A.Yes	No	(Skipped)	Yes	No	(Skipped)	Yes	Yes	Yes	Yes	Yes	Yes	Yes	Yes	Yes	Yes	No	(Skipped)	(Skipped)	(Skipped)	Yes	Yes	Yes	(Skipped)	Yes	(Skipped)	Yes	(Skipped)	Yes	(Skipped)	Yes	Yes	G.Other	C Agree
183	61	Female	Han Chinese	Junior High School	Farmer/Migrant Worker	Married	2	551-2100 /month	Urban and Rural Residents Medical Insurance	150	58	Average	A.more than before	A.Yes	A.Yes	A.Yes	No	(Skipped)	Yes	No	(Skipped)	No	Yes	Yes	Yes	Yes	Yes	Yes	Yes	Yes	Unclear	Yes	B.Self-funded by individual	No	Yes	Yes	Yes	Yes	(Skipped)	Yes	(Skipped)	Yes	(Skipped)	Yes	(Skipped)	Yes	as appropriate	B.Esophageal Cancer	C Agree
186	60	Female	Han Chinese	Junior High School	retirement	Married	5	2,101-5,000 CNY/month	Urban Employees Medical Insurance	155	60	Average	A.more than before	A.Yes	A.Yes	A.Yes	Yes	No	(Skipped)	Yes	Yes	(Skipped)	Yes	Yes	Yes	Yes	Yes	Yes	Yes	Yes	Yes	No	(Skipped)	(Skipped)	(Skipped)	Yes	Yes	Yes	(Skipped)	Yes	(Skipped)	Yes	(Skipped)	Yes	(Skipped)	No	Yes	G.Other〖Colorectal Cancer〗	A Strongly disagree
188	74	Male	Han Chinese	Primary School	Farmer/Migrant Worker	Married	2	≤550/month	Urban and Rural Residents Medical Insurance; Commercial Insurance	160	55	Fairly Good	A.more than before	C.Unclear	C.Unclear	C.Unclear	No	(Skipped)	Yes	No	(Skipped)	Yes	Yes	Yes	Unclear	Yes	Yes	(Skipped)	Yes	Unclear	(Skipped)	No	(Skipped)	(Skipped)	(Skipped)	Unclear	Yes	Yes	(Skipped)	as appropriate	(Skipped)	Yes	(Skipped)	as appropriate	(Skipped)	Yes	as appropriate	G.Other〖Cervical Cancer〗	A Strongly disagree
189	67	Male	Han Chinese	Junior High School	Farmer/Migrant Worker	Married	2	551-2100 /month	Urban and Rural Residents Medical Insurance	166	62	Fairly Good	A.more than before	C.Unclear	A.Yes	A.Yes	Yes	No	(Skipped)	Yes	Yes	(Skipped)	Yes	Yes	Unclear	Yes	Yes	(Skipped)	Yes	Yes	Unclear	No	(Skipped)	(Skipped)	(Skipped)	Unclear	Unclear	as appropriate	(Skipped)	Yes	(Skipped)	Yes	(Skipped)	Yes	(Skipped)	No	No	G.Other〖Cervical Cancer〗	A Strongly disagree
198	78	Female	Han Chinese	Senior High School/Technical Secondary School	retirement〖教师〗	Married	4	5,001-8,000 CNY/month	Urban Employees Medical Insurance	167	75	Fairly Good	A.more than before	A.Yes	A.Yes	A.Yes	No	(Skipped)	Yes	No	(Skipped)	Yes	Yes	Yes	Yes	Yes	Yes	Yes	Yes	Yes	Yes	Yes	A.Company physical examination	Yes	(Skipped)	Yes	Yes	Yes	(Skipped)	Yes	(Skipped)	Yes	(Skipped)	Yes	(Skipped)	Yes	Yes	B.Esophageal Cancer	C Agree
[truncated: 69 more columns]
